# Supplementary material for: 4-Chloro-N-o-tolyl­benzamide
Source: Acta Crystallogr Sect E Struct Rep Online. 2008 Sep 30;64(Pt 10):o2043. doi: 10.1107/S1600536808030912 (PMC2959280; doi:10.1107/S1600536808030912)
Supplement: Supplementary file 1 [file e-64-o2043-sup1.cif]

##############################################################################
###                                                                        ###
###        Electronic paper (Acta Crystallographica Section E)             ###
###                                                                        ###
##############################################################################
#                                                                            #
# This CIF contains the data in a paper accepted for publication in Acta     #
# Crystallographica Section E. It conforms to the requirements of Notes      #
# for Authors for Section E, and has been peer reviewed under the auspices   #
# of the IUCr Commission on Journals.                                        #
#                                                                            #
# Full details of the Crystallographic Information File format               #
# are given in the paper "The Crystallographic Information File (CIF):       #
# a New Standard Archive File for Crystallography" by S. R. Hall, F. H.      #
# Allen and I. D. Brown [Acta Cryst. (1991), A47, 655-685].                  #
#                                                                            #
# The current version of the core CIF dictionary is obtainable from          #
# ftp://ftp.iucr.org/pub/cif_core.dic. The current version number is 2.4.    #
#                                                                            #
# Software is freely available for graphical display of the structure(s) in  #
# this CIF.  For information consult the CIF home page http://www.iucr.org/  #
# cif/home.html                                                              #
#                                                                            #
# This file may be used for bona fide research purposes within the           #
# scientific community so long as proper attribution is given to the journal # 
# article from which it was obtained.                                        #
#                                                                            #
##############################################################################
                                             
data_global
_audit_creation_method     'by CrystalStructure 3.7'
_journal_date_recd_electronic     2008-09-20
_journal_date_accepted     2008-09-25
_journal_name_full     'Acta Crystallographica, Section E'
_journal_year     2008
_journal_volume     64
_journal_issue     10
_journal_page_first     o2043
_journal_page_last     o2043
_journal_paper_category     QO
_journal_coeditor_code     HK2536
_publ_contact_author_name     'Dr Aamer Saeed'
_publ_contact_author_address
;
Department of Chemistry
Quaid-I-Azam University
Islamabad 45320
Pakistan
;
_publ_contact_author_email     'aamersaeed@yahoo.com'
_publ_contact_author_fax     '+92 51 90643231'
_publ_contact_author_phone     '+92 51 90642241'
_publ_section_title
;
4-Chloro-<i>N</i>-<i>o</i>-tolylbenzamide
;
loop_
    _publ_author_name
    _publ_author_address
    'Saeed, Aamer'
;
Department of Chemistry
Quaid-I-Azam University
Islamabad 45320
Pakistan
;
    'Khera, Rasheed Ahmad'
;
Department of Chemistry
Quaid-I-Azam University
Islamabad 45320
Pakistan
;
    'Abbas, Naeem'
;
Department of Chemistry
Quaid-I-Azam University
Islamabad 45320
Pakistan
;
    'Gotoh, Kazuma'
;
Department of Chemistry
Faculty of Science
Okayama University
Okayama 700-8530
Japan
;
    'Ishida, Hiroyuki'
;
Department of Chemistry
Faculty of Science
Okayama University
Okayama 700-8530
Japan
;
data_I
_chemical_name_systematic
;
4-Chloro-<i>N</i>-<i>o</i>-tolylbenzamide
;
_chemical_formula_moiety     'C14 H12 Cl N O'
_chemical_formula_sum     'C14 H12 Cl N O'
_chemical_formula_iupac     'C14 H12 Cl N O'
_chemical_formula_weight     245.71
_chemical_melting_point     ?
_symmetry_cell_setting     monoclinic
_symmetry_space_group_name_H-M     'P 1 21/n 1'
_symmetry_space_group_name_Hall     '-P 2yn'
loop_
    _symmetry_equiv_pos_site_id
    _symmetry_equiv_pos_as_xyz
    1 '+x,+y,+z'
    2 '1/2-x,1/2+y,1/2-z'
    3 '-x,-y,-z'
    4 '1/2+x,1/2-y,1/2+z'
_cell_length_a     10.7906(14)
_cell_length_b     4.8793(6)
_cell_length_c     23.522(3)
_cell_angle_alpha     90.0000
_cell_angle_beta     98.125(3)
_cell_angle_gamma     90.0000
_cell_volume     1226.0(3)
_cell_formula_units_Z     4
_cell_measurement_reflns_used     7779
_cell_measurement_theta_min     3.0
_cell_measurement_theta_max     30.0
_cell_measurement_temperature     223.0(10)
_exptl_crystal_description     block
_exptl_crystal_colour     colorless
_exptl_crystal_size_max     0.40
_exptl_crystal_size_mid     0.18
_exptl_crystal_size_min     0.09
_exptl_crystal_density_diffrn     1.331
_exptl_crystal_density_meas     ?
_exptl_crystal_density_method     'not measured'
_exptl_crystal_F_000     512.00
_exptl_absorpt_coefficient_mu     0.293
_exptl_absorpt_correction_type     numerical
_exptl_absorpt_process_details     '(ABSCOR; Higashi, 1999)'
_exptl_absorpt_correction_T_min     0.928
_exptl_absorpt_correction_T_max     0.974
_diffrn_radiation_type     'Mo K\a'
_diffrn_radiation_wavelength     0.71075
_diffrn_measurement_device_type     'Rigaku R-AXIS RAPID II'
_diffrn_measurement_method     '\w scans'
_diffrn_detector_area_resol_mean     10.00
_diffrn_reflns_number     14142
_diffrn_reflns_av_R_equivalents     0.0458
_diffrn_reflns_av_sigmaI/netI     0.0385
_diffrn_reflns_theta_min     3.02
_diffrn_reflns_theta_max     29.98
_diffrn_reflns_theta_full     25.00
_diffrn_measured_fraction_theta_max     0.972
_diffrn_measured_fraction_theta_full     0.987
_diffrn_reflns_limit_h_min     -15
_diffrn_reflns_limit_h_max     15
_diffrn_reflns_limit_k_min     -6
_diffrn_reflns_limit_k_max     6
_diffrn_reflns_limit_l_min     -33
_diffrn_reflns_limit_l_max     33
_diffrn_standards_number     0
_diffrn_standards_interval_count     .
_diffrn_standards_interval_time     .
_diffrn_standards_decay_%     0
_refine_special_details
;
Refinement of <i>F</i>^2^ against ALL reflections. The weighted
<i>R</i>-factor <i>wR</i> and goodness of fit <i>S</i> are based
on <i>F</i>^2^, conventional <i>R</i>-factors <i>R</i> are based
on <i>F</i>, with <i>F</i> set to zero for negative <i>F</i>^2^.
The threshold expression of <i>F</i>^2^ > \s(<i>F</i>^2^) is used
only for calculating <i>R</i>-factors(gt) <i>etc</i>. and is not
relevant to the choice of reflections for refinement. <i>R</i>-factors
based on <i>F</i>^2^ are statistically about twice as large as those
based on <i>F</i>, and <i>R</i>- factors based on ALL data will be
even larger.
;
_reflns_number_total     3461
_reflns_number_gt     1685
_reflns_threshold_expression     I>2\s(I)
_refine_ls_structure_factor_coef     Fsqd
_refine_ls_R_factor_all     0.1054
_refine_ls_R_factor_gt     0.0490
_refine_ls_wR_factor_gt     0.1354
_refine_ls_wR_factor_ref     0.1664
_refine_ls_goodness_of_fit_ref     1.057
_refine_ls_restrained_S_all     1.057
_refine_ls_number_reflns     3461
_refine_ls_number_parameters     159
_refine_ls_hydrogen_treatment     mixed
_refine_ls_weighting_scheme     calc
_refine_ls_weighting_details
                    'w = 1/[\s^2^(Fo^2^)+(0.0782P)^2^] where P=(Fo^2^+2Fc^2^)/3'
_refine_ls_shift/su_max     ?
_refine_ls_shift/su_max_lt     0.001
_refine_ls_shift/su_mean     <0.001
_refine_diff_density_max     0.222
_refine_diff_density_min     -0.284
_refine_ls_extinction_method     none
_refine_ls_extinction_coef     ?
loop_
    _atom_type_symbol
    _atom_type_description
    _atom_type_scat_dispersion_real
    _atom_type_scat_dispersion_imag
    _atom_type_scat_source
    'C' 'C' 0.0033 0.0016
                         'International Tables Vol C Tables 4.2.6.8 and 6.1.1.4'
    'H' 'H' 0.0000 0.0000
                         'International Tables Vol C Tables 4.2.6.8 and 6.1.1.4'
    'O' 'O' 0.0106 0.0060
                         'International Tables Vol C Tables 4.2.6.8 and 6.1.1.4'
    'N' 'N' 0.0061 0.0033
                         'International Tables Vol C Tables 4.2.6.8 and 6.1.1.4'
    'Cl' 'Cl' 0.1484 0.1585
                         'International Tables Vol C Tables 4.2.6.8 and 6.1.1.4'
_computing_data_collection     'PROCESS-AUTO (Rigaku/MSC, 2004)'
_computing_cell_refinement     'PROCESS-AUTO (Rigaku/MSC, 2004)'
_computing_data_reduction     'CrystalStructure (Rigaku/MSC, 2004)'
_computing_structure_solution     'SHELXS97 (Sheldrick, 2008)'
_computing_structure_refinement     'SHELXL97 (Sheldrick, 2008)'
_computing_molecular_graphics
                              'ORTEP-3 (Farrugia, 1997) and PLATON (Spek, 2003)'
_computing_publication_material
;
CrystalStructure (Rigaku/MSC, 2004) and PLATON (Spek, 2003)
;
loop_
    _atom_site_type_symbol
    _atom_site_label
    _atom_site_fract_x
    _atom_site_fract_y
    _atom_site_fract_z
    _atom_site_U_iso_or_equiv
    _atom_site_adp_type
    _atom_site_calc_flag
    _atom_site_refinement_flags
    _atom_site_occupancy
    _atom_site_disorder_assembly
    _atom_site_disorder_group
    Cl Cl1 0.40808(7) 0.32489(17) 0.27042(3) 0.1042(3) Uani d . 1 . .
    O O1 0.31241(13) 0.9179(2) 0.51539(6) 0.0709(4) Uani d . 1 . .
    N N1 0.25683(14) 0.4881(3) 0.53727(6) 0.0523(4) Uani d . 1 . .
    H H1 0.2591(18) 0.319(4) 0.5268(8) 0.067(6) Uiso d . 1 . .
    C C1 0.32795(16) 0.5743(3) 0.44582(8) 0.0509(4) Uani d . 1 . .
    C C2 0.42185(17) 0.7014(4) 0.42126(10) 0.0653(5) Uani d . 1 . .
    H H2 0.4689 0.8416 0.4414 0.078 Uiso calc R 1 . .
    C C3 0.4477(2) 0.6259(4) 0.36758(10) 0.0750(6) Uani d . 1 . .
    H H3 0.5129 0.7107 0.3515 0.090 Uiso calc R 1 . .
    C C4 0.3762(2) 0.4243(4) 0.33802(9) 0.0676(5) Uani d . 1 . .
    C C5 0.2816(2) 0.2953(4) 0.36098(9) 0.0686(5) Uani d . 1 . .
    H H5 0.2336 0.1583 0.3402 0.082 Uiso calc R 1 . .
    C C6 0.25799(18) 0.3701(4) 0.41517(8) 0.0600(5) Uani d . 1 . .
    H H6 0.1940 0.2817 0.4314 0.072 Uiso calc R 1 . .
    C C7 0.29972(15) 0.6742(3) 0.50259(8) 0.0496(4) Uani d . 1 . .
    C C8 0.21114(17) 0.5490(3) 0.58983(7) 0.0520(4) Uani d . 1 . .
    C C9 0.10277(18) 0.4181(4) 0.60191(8) 0.0579(5) Uani d . 1 . .
    C C10 0.0587(2) 0.4874(5) 0.65275(9) 0.0779(6) Uani d . 1 . .
    H H10 -0.0138 0.4006 0.6618 0.093 Uiso calc R 1 . .
    C C11 0.1170(3) 0.6773(6) 0.68999(10) 0.0923(8) Uani d . 1 . .
    H H11 0.0837 0.7228 0.7236 0.111 Uiso calc R 1 . .
    C C12 0.2238(3) 0.8005(5) 0.67811(10) 0.0905(8) Uani d . 1 . .
    H H12 0.2645 0.9300 0.7038 0.109 Uiso calc R 1 . .
    C C13 0.2728(2) 0.7363(4) 0.62834(9) 0.0700(6) Uani d . 1 . .
    H H13 0.3473 0.8191 0.6207 0.084 Uiso calc R 1 . .
    C C14 0.03458(18) 0.2127(4) 0.56166(10) 0.0674(5) Uani d . 1 . .
    H H14A 0.0089 0.2980 0.5246 0.101 Uiso calc PR 0.80(2) A 1
    H H14B -0.0387 0.1481 0.5772 0.101 Uiso calc PR 0.80(2) A 1
    H H14C 0.0894 0.0592 0.5571 0.101 Uiso calc PR 0.80(2) A 1
    H H14D 0.0782 0.1894 0.5287 0.101 Uiso d PR 0.20(2) A 2
    H H14E -0.0498 0.2772 0.5490 0.101 Uiso d PR 0.20(2) A 2
    H H14F 0.0312 0.0386 0.5813 0.101 Uiso d PR 0.20(2) A 2
loop_
    _atom_site_aniso_label
    _atom_site_aniso_U_11
    _atom_site_aniso_U_22
    _atom_site_aniso_U_33
    _atom_site_aniso_U_12
    _atom_site_aniso_U_13
    _atom_site_aniso_U_23
    Cl1 0.1230(6) 0.1310(7) 0.0666(4) 0.0156(4) 0.0405(4) -0.0055(3)
    O1 0.0955(10) 0.0364(6) 0.0858(10) -0.0028(6) 0.0300(8) -0.0084(6)
    N1 0.0646(9) 0.0387(7) 0.0550(9) 0.0004(7) 0.0135(7) -0.0055(6)
    C1 0.0528(9) 0.0422(8) 0.0589(10) 0.0044(7) 0.0127(8) 0.0008(7)
    C2 0.0615(11) 0.0564(11) 0.0825(14) -0.0036(9) 0.0262(10) -0.0072(10)
    C3 0.0733(13) 0.0705(13) 0.0893(16) 0.0016(11) 0.0393(12) 0.0029(12)
    C4 0.0751(12) 0.0740(13) 0.0573(11) 0.0188(11) 0.0219(10) 0.0049(10)
    C5 0.0737(12) 0.0730(13) 0.0589(12) -0.0012(11) 0.0084(10) -0.0065(10)
    C6 0.0647(11) 0.0613(11) 0.0558(11) -0.0047(9) 0.0148(8) -0.0007(8)
    C7 0.0511(9) 0.0370(8) 0.0618(11) 0.0035(7) 0.0114(8) -0.0008(7)
    C8 0.0647(10) 0.0437(9) 0.0469(9) 0.0117(8) 0.0061(8) -0.0010(7)
    C9 0.0674(11) 0.0560(10) 0.0516(10) 0.0160(9) 0.0131(8) 0.0093(8)
    C10 0.0907(15) 0.0869(15) 0.0601(13) 0.0279(12) 0.0244(11) 0.0179(11)
    C11 0.130(2) 0.1023(19) 0.0465(12) 0.0468(17) 0.0173(14) -0.0015(12)
    C12 0.127(2) 0.0812(15) 0.0567(13) 0.0293(16) -0.0111(14) -0.0197(11)
    C13 0.0832(14) 0.0610(11) 0.0621(13) 0.0098(11) -0.0027(10) -0.0134(9)
    C14 0.0638(11) 0.0617(11) 0.0782(14) -0.0026(9) 0.0154(10) 0.0057(10)
_geom_special_details
;
All e.s.d.'s (except the e.s.d. in the dihedral angle between two l.s.
planes) are estimated using the full covariance matrix. The cell
e.s.d.'s are taken into account individually in the estimation of
e.s.d.'s in distances, angles and torsion angles; correlations between
e.s.d.'s in cell parameters are only used when they are defined by
crystal symmetry. An approximate (isotropic) treatment of cell e.s.d.'s
is used for estimating e.s.d.'s involving l.s. planes.
;
loop_
    _geom_bond_atom_site_label_1
    _geom_bond_atom_site_label_2
    _geom_bond_site_symmetry_2
    _geom_bond_distance
    _geom_bond_publ_flag
    Cl1 C4 . 1.742(2) ?
    O1 C7 . 1.2299(19) ?
    N1 C7 . 1.346(2) ?
    N1 C8 . 1.426(2) ?
    N1 H1 . 0.86(2) ?
    C1 C2 . 1.382(3) ?
    C1 C6 . 1.389(2) ?
    C1 C7 . 1.493(2) ?
    C2 C3 . 1.381(3) ?
    C2 H2 . 0.9400 ?
    C3 C4 . 1.376(3) ?
    C3 H3 . 0.9400 ?
    C4 C5 . 1.374(3) ?
    C5 C6 . 1.384(3) ?
    C5 H5 . 0.9400 ?
    C6 H6 . 0.9400 ?
    C8 C13 . 1.388(3) ?
    C8 C9 . 1.396(3) ?
    C9 C10 . 1.390(3) ?
    C9 C14 . 1.498(3) ?
    C10 C11 . 1.366(3) ?
    C10 H10 . 0.9400 ?
    C11 C12 . 1.363(4) ?
    C11 H11 . 0.9400 ?
    C12 C13 . 1.387(3) ?
    C12 H12 . 0.9400 ?
    C13 H13 . 0.9400 ?
    C14 H14A . 0.9700 ?
    C14 H14B . 0.9700 ?
    C14 H14C . 0.9700 ?
    C14 H14D . 0.9699 ?
    C14 H14E . 0.9700 ?
    C14 H14F . 0.9701 ?
loop_
    _geom_angle_atom_site_label_1
    _geom_angle_atom_site_label_2
    _geom_angle_atom_site_label_3
    _geom_angle_site_symmetry_1
    _geom_angle_site_symmetry_3
    _geom_angle
    _geom_angle_publ_flag
    C7 N1 C8 . . 125.15(15) ?
    C7 N1 H1 . . 116.5(14) ?
    C8 N1 H1 . . 118.3(14) ?
    C2 C1 C6 . . 118.81(18) ?
    C2 C1 C7 . . 118.80(16) ?
    C6 C1 C7 . . 122.26(16) ?
    C3 C2 C1 . . 121.15(19) ?
    C3 C2 H2 . . 119.4 ?
    C1 C2 H2 . . 119.4 ?
    C4 C3 C2 . . 118.77(19) ?
    C4 C3 H3 . . 120.6 ?
    C2 C3 H3 . . 120.6 ?
    C5 C4 C3 . . 121.57(19) ?
    C5 C4 Cl1 . . 118.99(17) ?
    C3 C4 Cl1 . . 119.43(17) ?
    C4 C5 C6 . . 119.0(2) ?
    C4 C5 H5 . . 120.5 ?
    C6 C5 H5 . . 120.5 ?
    C5 C6 C1 . . 120.66(19) ?
    C5 C6 H6 . . 119.7 ?
    C1 C6 H6 . . 119.7 ?
    O1 C7 N1 . . 122.69(17) ?
    O1 C7 C1 . . 120.33(15) ?
    N1 C7 C1 . . 116.95(14) ?
    C13 C8 C9 . . 120.40(18) ?
    C13 C8 N1 . . 120.71(18) ?
    C9 C8 N1 . . 118.89(15) ?
    C10 C9 C8 . . 117.52(19) ?
    C10 C9 C14 . . 120.6(2) ?
    C8 C9 C14 . . 121.86(17) ?
    C11 C10 C9 . . 122.3(2) ?
    C11 C10 H10 . . 118.8 ?
    C9 C10 H10 . . 118.8 ?
    C12 C11 C10 . . 119.6(2) ?
    C12 C11 H11 . . 120.2 ?
    C10 C11 H11 . . 120.2 ?
    C11 C12 C13 . . 120.5(2) ?
    C11 C12 H12 . . 119.7 ?
    C13 C12 H12 . . 119.7 ?
    C12 C13 C8 . . 119.7(2) ?
    C12 C13 H13 . . 120.2 ?
    C8 C13 H13 . . 120.2 ?
    C9 C14 H14A . . 109.5 ?
    C9 C14 H14B . . 109.5 ?
    H14A C14 H14B . . 109.5 ?
    C9 C14 H14C . . 109.5 ?
    H14A C14 H14C . . 109.5 ?
    H14B C14 H14C . . 109.5 ?
    C9 C14 H14D . . 109.5 ?
    H14A C14 H14D . . 56.0 ?
    H14B C14 H14D . . 141.0 ?
    H14C C14 H14D . . 56.5 ?
    C9 C14 H14E . . 109.5 ?
    H14A C14 H14E . . 56.5 ?
    H14B C14 H14E . . 56.0 ?
    H14C C14 H14E . . 141.1 ?
    H14D C14 H14E . . 109.5 ?
    C9 C14 H14F . . 109.5 ?
    H14A C14 H14F . . 141.1 ?
    H14B C14 H14F . . 56.5 ?
    H14C C14 H14F . . 56.0 ?
    H14D C14 H14F . . 109.5 ?
    H14E C14 H14F . . 109.5 ?
loop_
    _geom_torsion_atom_site_label_1
    _geom_torsion_atom_site_label_2
    _geom_torsion_atom_site_label_3
    _geom_torsion_atom_site_label_4
    _geom_torsion_site_symmetry_1
    _geom_torsion_site_symmetry_2
    _geom_torsion_site_symmetry_3
    _geom_torsion_site_symmetry_4
    _geom_torsion
    _geom_torsion_publ_flag
    C6 C1 C2 C3 . . . . -0.9(3) ?
    C7 C1 C2 C3 . . . . -176.85(16) ?
    C1 C2 C3 C4 . . . . 1.4(3) ?
    C2 C3 C4 C5 . . . . -0.8(3) ?
    C2 C3 C4 Cl1 . . . . -179.63(15) ?
    C3 C4 C5 C6 . . . . -0.1(3) ?
    Cl1 C4 C5 C6 . . . . 178.64(14) ?
    C4 C5 C6 C1 . . . . 0.6(3) ?
    C2 C1 C6 C5 . . . . -0.1(3) ?
    C7 C1 C6 C5 . . . . 175.69(16) ?
    C8 N1 C7 O1 . . . . 5.6(3) ?
    C8 N1 C7 C1 . . . . -172.29(15) ?
    C2 C1 C7 O1 . . . . 32.5(2) ?
    C6 C1 C7 O1 . . . . -143.28(18) ?
    C2 C1 C7 N1 . . . . -149.49(17) ?
    C6 C1 C7 N1 . . . . 34.7(2) ?
    C7 N1 C8 C13 . . . . -42.7(2) ?
    C7 N1 C8 C9 . . . . 136.99(18) ?
    C13 C8 C9 C10 . . . . 1.4(3) ?
    N1 C8 C9 C10 . . . . -178.29(15) ?
    C13 C8 C9 C14 . . . . -179.35(17) ?
    N1 C8 C9 C14 . . . . 1.0(2) ?
    C8 C9 C10 C11 . . . . 0.5(3) ?
    C14 C9 C10 C11 . . . . -178.77(18) ?
    C9 C10 C11 C12 . . . . -1.5(3) ?
    C10 C11 C12 C13 . . . . 0.6(4) ?
    C11 C12 C13 C8 . . . . 1.3(3) ?
    C9 C8 C13 C12 . . . . -2.3(3) ?
    N1 C8 C13 C12 . . . . 177.40(16) ?
loop_
    _geom_hbond_atom_site_label_D
    _geom_hbond_atom_site_label_H
    _geom_hbond_atom_site_label_A
    _geom_hbond_site_symmetry_A
    _geom_hbond_distance_DH
    _geom_hbond_distance_HA
    _geom_hbond_distance_DA
    _geom_hbond_angle_DHA
    _geom_hbond_publ_flag
    N1 H1 O1 1_545 0.86(2) 2.07(2) 2.9073(18) 164.1(17) yes
