# Supplementary material for: 4-Chloro-N-o-tolyl­benzamide
Source: Acta Crystallogr Sect E Struct Rep Online. 2008 Sep 30;64(Pt 10):o2043. doi: 10.1107/S1600536808030912 (PMC2959280; doi:10.1107/S1600536808030912)
Supplement: Supplementary file 2 [file e-64-o2043-Isup2.hkl]

# 
# h,k,l, Fc-squared, Fo-squared, sigma(Fo-squared) and status flag 
# 
data_I
_shelx_title '  08061314' 
_shelx_refln_list_code          4 
_shelx_F_calc_maximum      186.31 
_exptl_crystal_F_000       512.00 
_reflns_d_resolution_high  0.7112 
 
loop_ 
 _symmetry_equiv_pos_as_xyz 
 'x, y, z' 
 '-x+1/2, y+1/2, -z+1/2' 
 '-x, -y, -z' 
 'x-1/2, -y-1/2, z-1/2' 
 
_cell_length_a    10.7907 
_cell_length_b     4.8793 
_cell_length_c    23.5217 
_cell_angle_alpha  90.000 
_cell_angle_beta   98.125 
_cell_angle_gamma  90.000 
 
_shelx_F_squared_multiplier     1.000 
 
loop_ 
 _refln_index_h 
 _refln_index_k 
 _refln_index_l 
 _refln_F_squared_calc 
 _refln_F_squared_meas 
 _refln_F_squared_sigma 
 _refln_observed_status 
   2   0   0     4639.78     4727.75     73.70 o 
   4   0   0      460.59      415.73      7.63 o 
   6   0   0     2055.13     2161.60     28.25 o 
   8   0   0       29.54       38.33      5.56 o 
  10   0   0       11.84        8.90      3.04 o 
  12   0   0        0.24        0.52      1.52 o 
  14   0   0        1.58        2.75      2.66 o 
   1   1   0      270.18      214.88      2.29 o 
   2   1   0       64.88       52.66     10.30 o 
   3   1   0        0.09        0.22      0.44 o 
   4   1   0       40.88       35.05      0.89 o 
   5   1   0       56.35       59.90      6.34 o 
   6   1   0      547.04      535.11      7.03 o 
   7   1   0        0.68        1.44      0.75 o 
   8   1   0      141.12      159.42      2.75 o 
   9   1   0        1.24       19.46     15.52 o 
  10   1   0       21.28       21.34      1.31 o 
  11   1   0        2.28        2.73      1.32 o 
  12   1   0        3.54        5.69      1.69 o 
  13   1   0        1.37        3.16      1.51 o 
  14   1   0        0.53        8.19      4.68 o 
   1   2   0      828.51      853.42      6.77 o 
   2   2   0      160.36      177.35      1.80 o 
   3   2   0        1.92        2.28      0.63 o 
   4   2   0        2.09        1.74      0.45 o 
   5   2   0        3.16        1.87      0.50 o 
   6   2   0       39.61       34.40      1.23 o 
   7   2   0      269.33      286.87      4.14 o 
   8   2   0        0.65        1.02      0.68 o 
   9   2   0        4.88        3.86      1.20 o 
  10   2   0        6.75        8.03      1.18 o 
  11   2   0        0.03        0.08      0.74 o 
  12   2   0        1.87        2.55      2.85 o 
  13   2   0        2.64       10.12      5.72 o 
  14   2   0        1.80       -1.75      3.50 o 
   1   3   0      739.52      761.31     10.02 o 
   2   3   0      161.16      184.20      4.43 o 
   3   3   0       11.39       15.02      1.74 o 
   4   3   0       78.07       77.99      3.77 o 
   5   3   0       13.70       10.92      1.04 o 
  12   3   0        3.57        4.30      4.94 o 
  13   3   0        0.08        0.23      3.87 o 
   1   4   0       14.11       17.00      4.11 o 
   2   4   0       14.88       15.90      1.32 o 
   3   4   0       39.98       41.28      1.53 o 
   4   4   0       41.24       45.00     12.79 o 
   5   4   0        0.07        5.52      7.74 o 
   6   4   0        3.82        0.70      2.68 o 
   7   4   0        0.07       -0.04      2.59 o 
   8   4   0        2.28        0.01      2.68 o 
   1   5   0       21.25       25.50      2.21 o 
   2   5   0        5.85        6.14      1.19 o 
   3   5   0        7.95        5.02      1.35 o 
   4   5   0        0.82        0.70      1.01 o 
   5   5   0        8.36        7.05      7.16 o 
   6   5   0        2.46        3.28      5.17 o 
   7   5   0       28.55       29.85     18.43 o 
   8   5   0        2.13       -2.54      8.77 o 
   9   5   0        7.59        1.47      8.79 o 
   0   6   0        2.66        1.70      1.88 o 
   1   6   0        4.06        4.38      1.34 o 
   2   6   0        0.08       -0.02      2.35 o 
   3   6   0        0.10        0.04      2.69 o 
   4   6   0        8.01        0.25      2.30 o 
   5   6   0        0.11        0.18      2.80 o 
   6   6   0        8.20        0.39      4.77 o 
   7   6   0        0.95        5.55      5.73 o 
 -15   0   1        0.05        5.24      3.24 o 
 -13   0   1        5.83        6.76      2.03 o 
 -11   0   1        0.24        0.18      1.18 o 
  -9   0   1       41.82       54.80      3.65 o 
  -7   0   1      403.85      389.30     14.61 o 
  -5   0   1      572.56      593.47     13.88 o 
  -3   0   1      115.57      129.17      2.98 o 
   3   0   1    11848.40    12412.01    171.29 o 
   5   0   1      689.58      749.47     20.78 o 
   7   0   1       35.11       32.93      1.89 o 
   9   0   1        7.24        7.82      1.67 o 
  11   0   1       12.15       18.38      2.28 o 
  13   0   1        1.64        0.27      1.61 o 
 -14   1   1        1.36        5.14      1.93 o 
 -13   1   1        1.90        3.07      2.09 o 
 -12   1   1        1.39        5.02      1.75 o 
 -11   1   1        0.47       -0.28      1.15 o 
 -10   1   1        4.57        5.03      1.18 o 
  -9   1   1       10.31       11.03      1.43 o 
  -8   1   1        8.43       16.24      5.87 o 
  -7   1   1       12.76       11.74      0.93 o 
  -6   1   1      379.04      420.78     29.48 o 
  -5   1   1      345.91      329.08      4.11 o 
  -4   1   1      869.04      817.45      8.04 o 
  -3   1   1      169.96      175.28      4.26 o 
  -2   1   1     2040.46     1956.87     18.16 o 
  -1   1   1     3421.36     3369.70     25.33 o 
   0   1   1     9581.22     8861.22     81.48 o 
   1   1   1       10.87       14.13      0.68 o 
   2   1   1     9045.32     8730.61    198.69 o 
   3   1   1        3.69        4.17      0.34 o 
   4   1   1       66.56       64.47      1.13 o 
   5   1   1       10.73       11.47      1.23 o 
   6   1   1      412.78      452.21      7.88 o 
   7   1   1      187.47      201.53      2.76 o 
   8   1   1      111.98      126.91      2.46 o 
   9   1   1      232.51      238.69      3.27 o 
  10   1   1        0.74        1.05      1.01 o 
  11   1   1        0.04        0.11      1.01 o 
  12   1   1        0.93        1.97      1.06 o 
  13   1   1        1.56        2.14      1.87 o 
  14   1   1        0.10        3.38      3.15 o 
 -14   2   1        0.00       -2.83      5.34 o 
 -13   2   1        0.25       -0.94      2.74 o 
 -12   2   1        0.46        0.46      2.98 o 
 -11   2   1        0.18        1.63      1.25 o 
 -10   2   1        6.77        5.43      0.92 o 
  -9   2   1        0.52        0.00      0.46 o 
  -8   2   1       35.44       36.08      2.35 o 
  -7   2   1      241.41      239.22     11.47 o 
  -6   2   1      118.04      129.21      2.16 o 
  -5   2   1       12.60        8.70      0.78 o 
  -4   2   1        2.14        1.85      0.65 o 
  -3   2   1      196.96      201.30      4.00 o 
  -2   2   1        1.13        1.10      0.75 o 
  -1   2   1      178.38      175.16      2.99 o 
   0   2   1      594.62      547.30      4.60 o 
   1   2   1       18.69       19.54      1.27 o 
   2   2   1        3.41        4.79      0.55 o 
   3   2   1      247.47      261.39      3.10 o 
   4   2   1      448.19      400.73      7.07 o 
   5   2   1      175.40      140.73     21.35 o 
   6   2   1       69.62       75.05      3.45 o 
   7   2   1       48.33       53.35      1.84 o 
   8   2   1       13.79       14.81      1.53 o 
   9   2   1       84.71       93.48      2.36 o 
  10   2   1       41.36       47.02      2.30 o 
  11   2   1        0.30       -0.55      1.59 o 
  12   2   1        2.85        3.84      4.61 o 
  13   2   1        0.85       -2.68      2.90 o 
  14   2   1        0.49        4.07      4.13 o 
 -13   3   1        0.37        1.19      7.27 o 
  -8   3   1       57.79       79.99      7.04 o 
  -7   3   1      335.28      513.39     16.82 o 
  -6   3   1       25.59       20.90      2.03 o 
  -5   3   1      131.66      132.78     11.15 o 
  -4   3   1       15.85       19.27      2.23 o 
  -3   3   1       41.83       46.37      1.33 o 
  -2   3   1      228.56      247.08      3.17 o 
  -1   3   1      105.37      152.13     26.78 o 
   0   3   1       14.28       14.97      1.44 o 
   1   3   1       20.66       24.62      2.16 o 
   2   3   1      191.77      199.15      2.66 o 
   3   3   1       20.65       22.32      0.83 o 
   4   3   1      156.36      164.02     14.16 o 
   5   3   1        5.50        6.26      2.34 o 
   6   3   1        5.76        5.29      2.47 o 
   8   3   1        0.12       -1.39      3.69 o 
  10   3   1       10.81       12.63      6.06 o 
  11   3   1        0.02        0.97      3.78 o 
  12   3   1        0.05        0.75      6.41 o 
  13   3   1        0.08        0.88      3.93 o 
  -6   4   1       20.23       15.67      5.12 o 
  -5   4   1       98.03       96.07     35.37 o 
  -4   4   1      106.02       99.98      6.05 o 
  -3   4   1        9.70       10.36      1.96 o 
  -2   4   1       34.42       36.56      2.17 o 
  -1   4   1      172.18      192.08      3.36 o 
   0   4   1       63.22       69.58      1.86 o 
   1   4   1        5.42       20.75      8.87 o 
   2   4   1        1.34        1.63      0.94 o 
   3   4   1        1.94        0.55      1.05 o 
   4   4   1       21.77       17.74      1.91 o 
   5   4   1        0.01       -1.06      2.88 o 
   6   4   1       36.96       42.04      7.25 o 
   7   4   1        0.85       -3.91      7.30 o 
   8   4   1       26.41       28.07      6.41 o 
   9   4   1       18.76       26.42     11.48 o 
  -7   5   1        3.99        1.60      6.98 o 
  -6   5   1        4.34        5.76      5.27 o 
  -5   5   1        7.50        5.08      5.08 o 
  -4   5   1       15.82       15.52      2.66 o 
  -3   5   1        8.99        6.37      1.41 o 
  -2   5   1       48.48       48.99      2.71 o 
  -1   5   1       22.36       21.19      2.13 o 
   0   5   1       32.80       32.94      2.07 o 
   1   5   1        5.64       11.86      3.10 o 
   2   5   1       44.69       48.10      2.18 o 
   3   5   1       31.83       29.92      1.87 o 
   4   5   1        2.03        1.81      1.00 o 
   5   5   1        0.13       -1.48      4.20 o 
   6   5   1        0.67       -1.26      2.86 o 
   7   5   1        0.08        1.70      4.17 o 
   8   5   1        0.64       -0.02      3.54 o 
   9   5   1        2.13        4.66      5.28 o 
  -7   6   1        3.40        0.30      3.90 o 
  -6   6   1        1.10       -0.04      2.58 o 
  -5   6   1        0.01       -0.11      3.01 o 
  -4   6   1        0.00        0.03      3.12 o 
  -3   6   1        3.75       -0.15      1.94 o 
  -2   6   1        0.02       -0.44      1.20 o 
  -1   6   1        0.03        1.03      1.20 o 
   0   6   1        0.98        2.09      1.54 o 
   1   6   1        0.31        0.23      1.74 o 
   2   6   1        0.01        1.71      1.88 o 
   3   6   1        3.73        0.15      1.98 o 
   4   6   1        0.13        0.17      2.77 o 
   5   6   1        2.19        0.26      3.11 o 
   6   6   1        1.59       -0.18      2.75 o 
   7   6   1        1.60       -2.13      5.91 o 
 -14   0   2        2.55        4.61      1.99 o 
 -12   0   2        0.13        0.85      1.52 o 
 -10   0   2        0.59        0.27      1.71 o 
  -8   0   2      288.10      319.72      6.88 o 
  -6   0   2     1227.43     1233.55     17.98 o 
  -4   0   2     8741.98     9038.88    137.69 o 
  -2   0   2     2496.33     2455.12     32.04 o 
   2   0   2    34711.28    34403.21    428.15 o 
   4   0   2      259.73      231.28      3.39 o 
   6   0   2       91.85       84.61      2.33 o 
   8   0   2        0.02        1.01      1.19 o 
  10   0   2        7.23       10.09      3.15 o 
  12   0   2        0.47        0.39      1.74 o 
  14   0   2        1.29        3.90      2.29 o 
 -14   1   2        0.45        2.60      2.61 o 
 -13   1   2        1.76        2.29      1.80 o 
 -12   1   2        3.25        3.54      1.38 o 
 -11   1   2       11.69       16.29      1.55 o 
 -10   1   2        0.09        0.03      0.98 o 
  -9   1   2        0.35        0.63      0.83 o 
  -8   1   2        2.76        3.74      1.11 o 
  -7   1   2       53.79       57.81      2.02 o 
  -6   1   2       13.27       43.41     21.78 o 
  -5   1   2        0.89       24.19     15.03 o 
  -4   1   2      450.96      436.86      4.89 o 
  -3   1   2      206.30      197.60      2.57 o 
  -2   1   2        7.90        6.28      0.74 o 
  -1   1   2       17.21       14.26      0.72 o 
   0   1   2     1777.81     1684.26     14.39 o 
   1   1   2      431.90      417.72      4.08 o 
   2   1   2    29642.23    30022.16    332.06 o 
   3   1   2       72.25       84.61      1.46 o 
   4   1   2       16.62       25.79      0.92 o 
   5   1   2      153.33      166.62      1.97 o 
   6   1   2      218.97      250.91     38.81 o 
   7   1   2        7.16        9.07      0.98 o 
   8   1   2      262.19      295.21      8.80 o 
   9   1   2       25.91       29.73      1.89 o 
  10   1   2       11.23       17.87      1.60 o 
  11   1   2        1.43        1.39      0.98 o 
  12   1   2       13.68       12.81      1.53 o 
  13   1   2        0.00       -1.56      1.56 o 
  14   1   2        1.89        3.03      2.42 o 
 -14   2   2        2.98        7.23      8.52 o 
 -13   2   2        0.33       -1.84      4.84 o 
 -12   2   2        7.12        8.76      2.00 o 
 -11   2   2        0.23       -0.03      1.25 o 
 -10   2   2        0.11        0.33      0.83 o 
  -9   2   2       11.14        7.31      0.85 o 
  -8   2   2       16.56       15.43      1.04 o 
  -7   2   2        3.38        1.45      0.57 o 
  -6   2   2       65.95       64.49      1.73 o 
  -5   2   2       10.87       10.97      1.03 o 
  -4   2   2       87.35       73.56      1.65 o 
  -3   2   2      222.18      203.86      7.88 o 
  -2   2   2      605.16      596.64      8.89 o 
  -1   2   2       26.55       27.09      0.91 o 
   0   2   2     1247.97     1295.37     10.27 o 
   1   2   2      301.98      303.29      3.40 o 
   2   2   2     1068.94     1159.99      9.79 o 
   3   2   2      482.79      476.90     25.62 o 
   4   2   2        5.95        5.23      1.51 o 
   5   2   2       79.40       87.07      2.79 o 
   6   2   2       20.21       41.96     13.10 o 
   7   2   2        0.47       -0.07      0.30 o 
   8   2   2       21.38       23.31      1.05 o 
   9   2   2      120.11      142.60      8.72 o 
  10   2   2        0.04       -0.45      0.76 o 
  11   2   2        3.35        4.61      3.58 o 
  12   2   2        1.89        6.38      5.55 o 
  13   2   2        0.60        2.19      4.92 o 
  14   2   2        0.00        0.83      3.50 o 
 -13   3   2        5.55        4.97      9.03 o 
 -10   3   2       11.58       15.87      5.66 o 
  -9   3   2        0.32        0.37      0.55 o 
  -8   3   2       14.39        8.77      0.87 o 
  -7   3   2        0.13       38.61     47.73 o 
  -6   3   2        2.84        2.84      0.80 o 
  -5   3   2      581.02      598.81     32.79 o 
  -4   3   2       98.49       88.54      4.34 o 
  -3   3   2       16.16       17.20      1.76 o 
  -2   3   2       96.09      102.16      1.81 o 
  -1   3   2      293.70      324.06      7.14 o 
   0   3   2       69.78       74.64      1.71 o 
   1   3   2      650.20      733.15      6.52 o 
   2   3   2        8.13       11.89      1.44 o 
   3   3   2        0.84        0.55      0.41 o 
   4   3   2       82.11      118.06     15.79 o 
   5   3   2       43.67       38.04      3.41 o 
   6   3   2        3.13        0.84      2.06 o 
   7   3   2        0.01       -1.10      2.23 o 
   8   3   2        0.41       -2.24      3.18 o 
   9   3   2        0.02        1.04      3.39 o 
  10   3   2        8.04       11.62      3.69 o 
  11   3   2        1.27       -0.11      3.04 o 
  12   3   2        1.91       -0.88      3.86 o 
  13   3   2        0.29        3.07      4.37 o 
  -6   4   2       13.00        9.79      0.93 o 
  -5   4   2      244.71      231.13     24.84 o 
  -4   4   2        2.50        4.42      1.66 o 
  -3   4   2       33.80       48.59     18.11 o 
  -2   4   2        3.21        4.23      1.39 o 
  -1   4   2       22.93       36.95      4.58 o 
   0   4   2        0.27       -0.11      0.90 o 
   1   4   2      256.65      279.50      4.16 o 
   2   4   2       17.81       18.54      1.30 o 
   3   4   2       54.95       61.24      3.08 o 
   4   4   2        8.16        8.11      0.75 o 
   5   4   2       34.43       36.19      4.46 o 
   6   4   2       22.80       28.76      9.18 o 
   7   4   2       18.35       14.29     11.16 o 
   8   4   2        1.37        0.84      4.29 o 
   9   4   2       11.34        6.89      5.22 o 
  10   4   2        0.11       -3.96      5.23 o 
  11   4   2        2.09       -0.70      8.05 o 
  12   4   2        0.26        4.06      6.36 o 
  -7   5   2        8.90        0.47      4.13 o 
  -6   5   2        1.14       -0.52      3.96 o 
  -5   5   2       13.28        0.35      2.33 o 
  -4   5   2        0.03        0.07      0.97 o 
  -3   5   2        0.55        2.06      1.14 o 
  -2   5   2        0.87       -0.43      1.43 o 
  -1   5   2        2.42        1.59      1.12 o 
   0   5   2        0.28        0.26      1.26 o 
   1   5   2       32.38       35.89      1.86 o 
   2   5   2        4.78        4.89      1.50 o 
   3   5   2       22.83       22.29      1.48 o 
   4   5   2        5.55        2.45      4.41 o 
   5   5   2        0.81       -0.95      2.59 o 
   6   5   2        1.03        2.02      4.99 o 
   7   5   2        1.18        2.45      4.02 o 
   8   5   2        9.94        6.17      6.84 o 
   9   5   2        3.75        2.34      4.36 o 
  10   5   2        2.31        2.39      7.18 o 
  -7   6   2        3.01        0.20      4.59 o 
  -6   6   2        0.42       -0.21      4.68 o 
  -5   6   2        0.00       -0.20      2.58 o 
  -4   6   2        7.99        0.22      2.45 o 
  -3   6   2        1.46        0.20      2.05 o 
  -2   6   2        4.84        3.04      1.88 o 
  -1   6   2        1.55        1.76      1.34 o 
   0   6   2        1.18        1.01      1.32 o 
   1   6   2        6.82        4.25      1.29 o 
   2   6   2        0.05        1.43      2.28 o 
   3   6   2        0.00        0.32      4.85 o 
   4   6   2        3.74        0.06      2.44 o 
   5   6   2        1.56       -0.03      2.18 o 
   6   6   2        7.88        0.20      3.44 o 
   7   6   2        0.09       -0.16      2.95 o 
 -15   0   3        0.01        3.38      2.94 o 
 -13   0   3        0.67        1.90      2.03 o 
 -11   0   3        3.78        2.46      1.95 o 
  -9   0   3        0.27        0.05      1.30 o 
  -7   0   3       41.71       50.92      2.83 o 
  -5   0   3      260.89      270.27      5.30 o 
  -3   0   3     4761.36     4713.92    109.67 o 
  -1   0   3     1071.71      987.47     21.31 o 
   1   0   3     1025.56      944.33     13.44 o 
   3   0   3      113.08      100.10      2.01 o 
   5   0   3     1037.42     1057.97     12.39 o 
   7   0   3      225.69      219.53      4.06 o 
   9   0   3       25.41       32.07      4.51 o 
  11   0   3       93.96      102.33      3.81 o 
  13   0   3        1.08        0.37      1.63 o 
 -14   1   3        0.21        3.73      2.40 o 
 -13   1   3        2.69        3.97      1.56 o 
 -12   1   3        9.35       10.47      2.95 o 
 -11   1   3        6.99        5.52      1.67 o 
 -10   1   3        6.58        4.81      1.08 o 
  -9   1   3       20.24       19.81      1.92 o 
  -8   1   3       28.07       33.21      2.09 o 
  -7   1   3       91.49       91.17      2.68 o 
  -6   1   3      127.73      145.22      2.86 o 
  -5   1   3      222.06      190.69      2.95 o 
  -4   1   3       24.19       23.68      1.58 o 
  -3   1   3       18.20       17.60      1.28 o 
  -2   1   3      380.82      318.31      3.98 o 
  -1   1   3       95.45       83.08      1.26 o 
   0   1   3     2939.64     2782.95     25.87 o 
   1   1   3     1282.12     1139.08      8.46 o 
   2   1   3     3701.27     3503.93     57.25 o 
   3   1   3        2.66        1.97      0.42 o 
   4   1   3     1698.90     1704.40     13.49 o 
   5   1   3     1192.02     1227.01      9.73 o 
   6   1   3       44.27       37.51      1.12 o 
   7   1   3        2.34        1.60      0.88 o 
   8   1   3       28.34       27.26      1.58 o 
   9   1   3      112.44      129.08      2.35 o 
  10   1   3        0.61        0.37      0.70 o 
  11   1   3       39.90       38.40      1.90 o 
  12   1   3        3.46        3.44      1.65 o 
  13   1   3        0.43        1.20      1.47 o 
  14   1   3        0.12        0.58      3.35 o 
 -14   2   3        0.06        0.69      4.61 o 
 -13   2   3        6.17        8.94      6.44 o 
 -12   2   3        3.49        4.60      1.89 o 
 -11   2   3        0.15        0.13      0.85 o 
 -10   2   3        5.88        5.72      1.20 o 
  -9   2   3        1.26        0.14      0.60 o 
  -8   2   3        5.00        4.22      0.84 o 
  -7   2   3        7.24        5.34      1.45 o 
  -6   2   3       10.00        8.57      0.72 o 
  -5   2   3        1.56       37.37     32.14 o 
  -4   2   3      837.97      833.89      7.46 o 
  -3   2   3      236.47      202.51      3.20 o 
  -2   2   3      173.30      172.17      4.07 o 
  -1   2   3       10.64        9.04      0.71 o 
   0   2   3     1051.56     1010.38     12.54 o 
   1   2   3      997.07     1062.15      9.31 o 
   2   2   3     1387.73     1366.62     11.71 o 
   3   2   3      126.39      162.14     48.47 o 
   4   2   3     1024.45     1075.05     18.39 o 
   5   2   3      153.51      164.78      9.09 o 
   6   2   3      127.23      136.57      6.37 o 
   7   2   3      122.26      134.09      6.24 o 
   8   2   3      106.23      128.16      2.62 o 
   9   2   3        8.62        9.83      0.93 o 
  10   2   3       11.57       11.15      1.22 o 
  11   2   3        1.62        1.91      4.18 o 
  12   2   3        6.70        6.98      8.47 o 
  13   2   3        0.01        3.85      5.32 o 
  14   2   3        0.71        1.57      2.62 o 
 -13   3   3        0.28        2.00      5.13 o 
  -9   3   3        6.90        4.32      1.29 o 
  -8   3   3       21.87       16.50      2.50 o 
  -7   3   3       24.21       25.00      2.24 o 
  -6   3   3       53.77       49.88      2.91 o 
  -5   3   3      509.85      542.86     37.89 o 
  -4   3   3       13.51       17.01      3.33 o 
  -3   3   3        0.06        0.61      0.62 o 
  -2   3   3      191.55      184.46      2.68 o 
  -1   3   3      365.79      387.34      7.89 o 
   0   3   3       49.00       52.28      1.41 o 
   1   3   3      328.74      364.42      4.59 o 
   2   3   3       55.36       56.08      2.46 o 
   3   3   3        9.97       11.18      0.62 o 
   4   3   3        6.70       26.21     20.01 o 
   5   3   3       55.99       60.23      4.81 o 
   6   3   3        7.20        7.09      4.54 o 
   7   3   3        1.12        1.46      2.87 o 
   8   3   3       18.73       22.52      4.27 o 
   9   3   3        1.16        0.05      4.60 o 
  10   3   3        9.93        4.63      7.29 o 
  11   3   3        1.83       -0.40      3.27 o 
  12   3   3        0.23       -0.64      3.86 o 
  13   3   3        0.31       -2.55      3.66 o 
  -7   4   3        0.29        0.04      0.59 o 
  -6   4   3       91.99       83.80      2.44 o 
  -5   4   3       96.36       83.80      7.63 o 
  -4   4   3        1.52        1.54      1.45 o 
  -3   4   3      152.01      177.46      5.68 o 
  -2   4   3        8.32        8.60      1.43 o 
  -1   4   3       39.39       43.55      2.55 o 
   0   4   3        1.60        0.10      0.62 o 
   1   4   3       78.65       89.56      3.50 o 
   2   4   3       97.33      101.03      2.61 o 
   3   4   3       13.03       18.29      2.00 o 
   4   4   3       52.85       53.01      6.04 o 
   5   4   3        4.01        4.57      3.35 o 
   6   4   3        0.57       -0.09      1.96 o 
   7   4   3        0.07        0.58      4.11 o 
   8   4   3        9.42        7.01      8.21 o 
   9   4   3        3.54       -0.39      3.73 o 
  10   4   3        1.04       -1.01      3.97 o 
  11   4   3        3.02        2.03      4.55 o 
  -7   5   3        2.08       -0.06      2.52 o 
  -6   5   3        0.10        0.27      2.30 o 
  -5   5   3       25.48       19.67      5.41 o 
  -4   5   3        6.37        2.17      1.20 o 
  -3   5   3       48.09       47.50      6.13 o 
  -2   5   3       90.54      101.50      4.90 o 
  -1   5   3        3.34        5.04      1.29 o 
   0   5   3       37.19       41.04      2.18 o 
   1   5   3        5.12        4.85      1.05 o 
   2   5   3        2.25        2.55      1.00 o 
   3   5   3        0.71        0.14      1.08 o 
   4   5   3        0.91       -0.32      2.44 o 
   5   5   3        1.40        2.08      4.65 o 
   6   5   3        0.01        1.25      2.97 o 
   7   5   3        0.18       -0.95      4.00 o 
   8   5   3        0.20       -1.45      3.74 o 
   9   5   3        0.32       -2.00      5.04 o 
  -7   6   3        3.91        0.43      3.11 o 
  -6   6   3        1.01       -0.14      2.51 o 
  -5   6   3        0.22        0.05      3.42 o 
  -4   6   3        0.56       -0.02      2.55 o 
  -3   6   3        2.21       -0.18      3.31 o 
  -2   6   3        1.92        1.63      1.42 o 
  -1   6   3        0.01        0.43      1.23 o 
   0   6   3        0.07        0.42      1.36 o 
   1   6   3        0.01       -0.06      1.25 o 
   2   6   3        0.38        0.00      1.90 o 
   3   6   3        0.02        1.60      2.65 o 
   4   6   3        2.09       -0.05      2.50 o 
   5   6   3        0.73        0.15      2.99 o 
   6   6   3        0.76       -0.44      3.68 o 
 -14   0   4        0.52        1.83      2.10 o 
 -12   0   4       16.48       28.05      2.74 o 
 -10   0   4       17.56       18.69      2.38 o 
  -8   0   4        4.83        3.14      1.88 o 
  -6   0   4      524.95      664.44     10.94 o 
  -4   0   4      833.43      805.24     13.71 o 
  -2   0   4     1206.52     1119.66     19.64 o 
   0   0   4      551.01      480.74     12.50 o 
   2   0   4      453.62      408.59      4.23 o 
   4   0   4      406.21      354.44      4.14 o 
   6   0   4        1.15       -0.10      0.74 o 
   8   0   4      134.12      147.20      3.60 o 
  10   0   4       42.22       46.66      3.83 o 
  12   0   4        0.42        0.11      1.49 o 
  14   0   4        4.22        6.38      2.49 o 
 -15   1   4        0.20        2.91      3.63 o 
 -14   1   4        1.05        1.89      1.52 o 
 -13   1   4        2.63        1.06      1.62 o 
 -12   1   4        0.01       -0.16      1.38 o 
 -11   1   4        2.25        0.65      1.05 o 
 -10   1   4        1.23        1.40      1.69 o 
  -9   1   4        2.25        2.32      1.35 o 
  -8   1   4       28.56       32.23      2.03 o 
  -7   1   4       70.75       76.37      2.25 o 
  -6   1   4      692.65      735.02     10.06 o 
  -5   1   4      460.38      453.58      5.72 o 
  -4   1   4     1069.05      997.15     10.24 o 
  -3   1   4      145.00      135.36      2.35 o 
  -2   1   4     2727.31     2603.75     24.96 o 
  -1   1   4        8.79        8.68      0.98 o 
   0   1   4     8682.86     8325.23     97.62 o 
   1   1   4      884.59      839.17      8.05 o 
   2   1   4       21.14       21.40      0.76 o 
   3   1   4       76.27       77.91      1.22 o 
   4   1   4     3322.79     3341.13     33.83 o 
   5   1   4        5.96        5.88      0.78 o 
   6   1   4        0.33        0.41      0.54 o 
   7   1   4      343.88      384.39      3.96 o 
   8   1   4        4.52        2.75      0.95 o 
   9   1   4       18.54       17.86      1.48 o 
  10   1   4       10.30       10.20      1.47 o 
  11   1   4       17.46       21.71      4.34 o 
  12   1   4        0.54       -0.17      1.01 o 
  13   1   4        1.69        0.25      2.33 o 
  14   1   4        1.68        3.23      2.53 o 
 -14   2   4        0.05       -0.66      2.86 o 
 -13   2   4        0.01       -1.09      3.46 o 
 -12   2   4       11.22       13.07      1.82 o 
 -11   2   4        4.59        3.97      1.26 o 
 -10   2   4       20.27       20.72      2.10 o 
  -9   2   4       38.20       38.01      3.40 o 
  -8   2   4        4.75        4.91      1.25 o 
  -7   2   4        0.60        1.37      1.08 o 
  -6   2   4        6.69        2.20      1.73 o 
  -5   2   4      221.77      213.04      3.02 o 
  -4   2   4       16.13       12.94      0.85 o 
  -3   2   4       20.70       15.21      1.01 o 
  -2   2   4      540.45      524.14      5.23 o 
  -1   2   4      687.10      642.12      5.26 o 
   0   2   4        0.50        0.41      0.53 o 
   1   2   4      258.27      285.37      3.26 o 
   2   2   4     1357.26     1420.69     16.01 o 
   3   2   4      721.96      759.81     14.27 o 
   4   2   4     1553.23     1524.21     19.22 o 
   5   2   4        1.37       13.51     11.79 o 
   6   2   4       12.46       44.61     21.52 o 
   7   2   4       34.10       82.05     25.20 o 
   8   2   4       33.89       70.01     15.02 o 
   9   2   4        0.02       -0.03      0.37 o 
  10   2   4        9.74        8.52      1.56 o 
  11   2   4        4.34        3.30      3.60 o 
  12   2   4        0.81       -0.23      2.82 o 
  13   2   4        0.06       -1.46      2.42 o 
 -10   3   4        0.01       -0.12      1.13 o 
  -9   3   4       20.65       17.35      2.22 o 
  -8   3   4       10.89        9.35      1.57 o 
  -7   3   4        6.96       13.04      3.94 o 
  -6   3   4        3.99        3.02      1.23 o 
  -5   3   4        1.76        2.41      1.00 o 
  -4   3   4        5.40        4.60      0.83 o 
  -3   3   4      137.27      136.06      4.44 o 
  -2   3   4       40.98       41.27      2.20 o 
  -1   3   4      106.27      108.05      1.94 o 
   0   3   4      104.44      107.87      2.00 o 
   1   3   4       52.47       59.05      2.29 o 
   2   3   4       91.58       91.84      1.52 o 
   3   3   4        2.20        1.74      0.40 o 
   4   3   4      556.30      622.70     12.85 o 
   5   3   4       74.29       84.19     10.68 o 
   6   3   4       21.24       13.05      3.80 o 
   7   3   4       21.45       20.07      4.10 o 
   8   3   4        0.06        2.89      3.38 o 
   9   3   4        4.48        3.46      4.60 o 
  10   3   4        0.38       -1.48      3.87 o 
  11   3   4        7.92        7.75      6.01 o 
  12   3   4        0.88        0.95      3.83 o 
  13   3   4        2.63        5.83      6.55 o 
  -7   4   4       83.87       61.39      3.98 o 
  -6   4   4        6.24        9.58      6.25 o 
  -5   4   4       38.82       29.59      2.37 o 
  -4   4   4       11.44       38.21     21.79 o 
  -3   4   4      610.20      684.56     34.69 o 
  -2   4   4       16.11       16.48      1.49 o 
  -1   4   4       31.79       31.18      3.16 o 
   0   4   4       15.35       20.07      3.39 o 
   1   4   4       91.71       92.41      2.20 o 
   2   4   4        4.82        3.63      1.13 o 
   3   4   4       45.70       49.76      1.98 o 
   4   4   4        1.83       12.28     10.96 o 
   5   4   4       21.62       26.59      4.97 o 
   6   4   4        4.76        4.54      4.84 o 
   7   4   4        6.75        6.94      3.37 o 
   8   4   4        4.80        4.18      4.68 o 
   9   4   4        3.30        0.20      3.36 o 
  10   4   4        4.18        4.33      6.58 o 
  11   4   4        1.51       -0.58      3.91 o 
  -7   5   4        0.45        0.00      3.99 o 
  -6   5   4        0.10       -0.03      3.05 o 
  -5   5   4       11.61        9.73      4.06 o 
  -4   5   4        1.00        1.70      1.16 o 
  -3   5   4       32.76       47.05     11.73 o 
  -2   5   4        7.87        9.04      1.44 o 
  -1   5   4        5.60        7.11      2.52 o 
   0   5   4        6.23        6.69      1.82 o 
   1   5   4       51.57       56.49      2.74 o 
   2   5   4        0.21       -0.18      0.86 o 
   3   5   4      127.04      127.69      7.51 o 
   4   5   4        0.10        1.44      4.28 o 
   5   5   4        5.14        5.69      3.29 o 
   6   5   4        0.18       -3.32      5.33 o 
   7   5   4        0.37        1.29      3.69 o 
   8   5   4        2.37        3.02      6.56 o 
   9   5   4        0.55        1.50      4.35 o 
  -7   6   4       14.40        7.01      6.72 o 
  -6   6   4        6.83        0.50      4.67 o 
  -5   6   4        5.12        0.37      2.52 o 
  -4   6   4        1.43       -0.06      2.18 o 
  -3   6   4        4.96        0.00      1.44 o 
  -2   6   4        7.28        6.16      2.18 o 
  -1   6   4       15.23       16.87      2.58 o 
   0   6   4        6.80        9.21      1.47 o 
   1   6   4        2.92        2.91      1.78 o 
   2   6   4        0.01        2.20      2.42 o 
   3   6   4        0.81        0.98      2.87 o 
   4   6   4        0.60        1.52      3.65 o 
   5   6   4        0.30        0.15      2.99 o 
   6   6   4        3.11        3.45      4.57 o 
 -15   0   5        1.64        5.23      2.33 o 
 -13   0   5        1.26        0.11      1.81 o 
 -11   0   5        0.06        0.74      2.09 o 
  -9   0   5       41.89       44.68      4.33 o 
  -7   0   5      214.36      198.74      4.52 o 
  -5   0   5        1.22        1.80      1.43 o 
  -3   0   5      161.94      124.47      5.53 o 
  -1   0   5     1440.70     1354.41     17.96 o 
   1   0   5      200.19      192.31      2.52 o 
   3   0   5     3974.87     3889.15     48.78 o 
   5   0   5       57.72       56.63      1.58 o 
   7   0   5        0.11       -0.30      1.39 o 
   9   0   5      127.44      148.52      5.11 o 
  11   0   5       48.65       65.93      4.07 o 
  13   0   5       22.33       16.49      6.80 o 
 -15   1   5        1.21        4.85      2.44 o 
 -14   1   5        3.03        7.70      2.56 o 
 -13   1   5        3.67        4.01      1.58 o 
 -12   1   5        5.68        5.84      1.95 o 
 -11   1   5       20.72       26.65      1.76 o 
 -10   1   5       52.90       58.52      2.95 o 
  -9   1   5        0.32        0.52      0.99 o 
  -8   1   5        3.52        3.21      1.36 o 
  -7   1   5       16.33       13.85      1.66 o 
  -6   1   5       10.28        7.14      1.49 o 
  -5   1   5      500.54      500.96      6.34 o 
  -4   1   5     1044.97     1070.07     11.26 o 
  -3   1   5      290.55      276.94      3.67 o 
  -2   1   5      859.77      823.11      8.16 o 
  -1   1   5     3488.00     3209.11     30.92 o 
   0   1   5      825.57      863.37      6.94 o 
   1   1   5       85.58       69.03      1.22 o 
   2   1   5      596.26      560.91     10.00 o 
   3   1   5     2073.06     2145.20     30.51 o 
   4   1   5       93.93      101.31      7.18 o 
   5   1   5       52.17       53.66      1.35 o 
   6   1   5        0.01        0.07      0.48 o 
   7   1   5       14.65       16.45      1.26 o 
   8   1   5        9.13       11.78      1.06 o 
   9   1   5        5.29       10.20      4.74 o 
  10   1   5       10.36       18.34      2.51 o 
  11   1   5        4.79        1.94      1.35 o 
  12   1   5        2.22        1.32      1.19 o 
  13   1   5        2.77        5.31      4.45 o 
  14   1   5        0.48        7.64      2.76 o 
 -14   2   5        0.35        4.07      3.98 o 
 -13   2   5        0.44        1.27      3.44 o 
 -12   2   5        7.81        6.77      2.07 o 
 -11   2   5        1.35        0.77      0.97 o 
 -10   2   5       11.76       15.33      2.79 o 
  -9   2   5       27.73       27.44      2.45 o 
  -8   2   5        0.13        0.08      1.13 o 
  -7   2   5      133.54      145.04     12.74 o 
  -6   2   5       13.15       13.36      1.67 o 
  -5   2   5       19.86       23.66      6.68 o 
  -4   2   5      154.97      155.12      2.28 o 
  -3   2   5      127.98      117.72      2.30 o 
  -2   2   5       71.08       62.82      1.52 o 
  -1   2   5      285.34      252.78      2.64 o 
   0   2   5      142.64      126.05      1.76 o 
   1   2   5     1202.43     1276.29     12.48 o 
   2   2   5     2667.41     2659.85     30.59 o 
   3   2   5      537.38      618.40     11.92 o 
   4   2   5      644.13      664.59     12.65 o 
   5   2   5       74.63       83.32      3.68 o 
   6   2   5      357.31      398.65     10.73 o 
   7   2   5      358.73      396.43     17.27 o 
   8   2   5        0.41        1.63      1.81 o 
   9   2   5       21.29       19.39      2.66 o 
  10   2   5       17.47        3.17      4.11 o 
  11   2   5        3.34        1.98      2.40 o 
  12   2   5        0.01       -0.73      3.26 o 
  13   2   5        1.34       -0.12      3.06 o 
 -10   3   5       15.80       12.60      3.88 o 
  -9   3   5        3.87        3.18      1.51 o 
  -8   3   5       96.17       90.19     12.46 o 
  -7   3   5      163.43      165.16      6.87 o 
  -6   3   5        4.48        3.79      0.99 o 
  -5   3   5        1.61        1.14      0.88 o 
  -4   3   5        1.04        0.51      0.72 o 
  -3   3   5       22.38       20.58      1.58 o 
  -2   3   5      152.77      157.76      3.38 o 
  -1   3   5        5.31        5.44      0.80 o 
   0   3   5       52.92       55.64      4.72 o 
   1   3   5      181.50      205.27      4.86 o 
   2   3   5       30.91       36.38      1.27 o 
   3   3   5        2.89        1.87      0.84 o 
   4   3   5      283.19      354.24     35.71 o 
   5   3   5        0.24        0.96      2.06 o 
   6   3   5       70.24       86.13     11.02 o 
   7   3   5        3.14        0.59      1.79 o 
   8   3   5        1.39       -0.10      1.66 o 
   9   3   5        7.77        1.28      2.79 o 
  10   3   5       29.27       39.09      5.97 o 
  11   3   5        0.42       -0.64      3.39 o 
  12   3   5        2.76       10.22      9.96 o 
  -8   4   5        0.16        0.21      1.30 o 
  -7   4   5       24.34       23.01      6.17 o 
  -6   4   5       38.60       28.47      5.23 o 
  -5   4   5        9.51       16.07      9.67 o 
  -4   4   5      154.22      160.52      9.93 o 
  -3   4   5      103.59      124.36     24.57 o 
  -2   4   5        3.80        5.86      1.25 o 
  -1   4   5       22.49       51.42     12.64 o 
   0   4   5      119.77      131.75      2.87 o 
   1   4   5        0.02        1.07      1.60 o 
   2   4   5       19.24       18.10      1.15 o 
   3   4   5        0.97        0.51      0.70 o 
   4   4   5       14.71       22.54      3.36 o 
   5   4   5        3.72        7.39      3.98 o 
   6   4   5        0.03       -0.96      2.76 o 
   7   4   5        0.63       -0.85      2.82 o 
   8   4   5        0.19       -2.86      5.50 o 
   9   4   5        1.32        1.19      4.02 o 
  10   4   5        0.22        1.55      3.79 o 
  11   4   5        1.19        3.30      5.15 o 
  -7   5   5        9.94        0.00      2.59 o 
  -6   5   5        8.43        0.01      2.18 o 
  -5   5   5        7.54       20.11     12.38 o 
  -4   5   5       16.99       19.21      1.77 o 
  -3   5   5       68.81       72.71      5.07 o 
  -2   5   5       20.93       19.95      1.79 o 
  -1   5   5       59.17       84.48      5.50 o 
   0   5   5       61.19       69.76      4.17 o 
   1   5   5        0.63       -0.27      1.16 o 
   2   5   5        2.97        2.26      0.99 o 
   3   5   5        7.27       34.13     20.11 o 
   4   5   5        7.70        9.50      2.78 o 
   5   5   5        2.01        1.31      3.93 o 
   6   5   5        7.47        2.67      3.36 o 
   7   5   5        0.30       -2.49      4.39 o 
   8   5   5        0.72        3.05      3.94 o 
   9   5   5        1.03        3.09      4.25 o 
  -7   6   5        0.27       -1.43      3.43 o 
  -6   6   5       15.47        8.44      6.38 o 
  -5   6   5        1.32       -0.09      3.54 o 
  -4   6   5        4.28        0.24      2.57 o 
  -3   6   5       10.21        5.47      2.47 o 
  -2   6   5        4.56        5.28      1.76 o 
  -1   6   5        8.05       14.96      5.03 o 
   0   6   5        4.21        4.41      1.39 o 
   1   6   5        0.02        0.90      2.11 o 
   2   6   5        2.32        2.19      2.73 o 
   3   6   5        5.77        5.48      3.55 o 
   4   6   5        0.57        2.55      2.88 o 
   5   6   5        3.31        3.13      3.87 o 
   6   6   5        0.16        0.64      3.79 o 
 -14   0   6        8.31        7.53      2.23 o 
 -12   0   6       11.74        9.58      2.43 o 
 -10   0   6       16.73       18.42      3.05 o 
  -8   0   6        2.29        1.37      1.81 o 
  -6   0   6      117.42      108.81      3.65 o 
  -4   0   6     1012.85      936.97     14.59 o 
  -2   0   6      155.37      140.70      3.50 o 
   0   0   6       26.17       22.64      1.75 o 
   2   0   6     3530.81     3360.93     34.03 o 
   4   0   6        0.68        1.38      0.85 o 
   6   0   6      575.73      592.68      8.91 o 
   8   0   6        9.83        6.00      1.62 o 
  10   0   6        3.78        5.76      1.91 o 
  12   0   6       20.50       22.37      3.23 o 
  14   0   6        0.00       -1.79      1.81 o 
 -14   1   6        1.58       -0.97      2.31 o 
 -13   1   6        0.17        0.82      1.40 o 
 -12   1   6        1.99        1.72      1.15 o 
 -11   1   6        2.70        3.41      2.43 o 
 -10   1   6        5.30        6.08      1.97 o 
  -9   1   6        0.28       -0.19      1.36 o 
  -8   1   6       84.05       90.44      3.49 o 
  -7   1   6      121.54      135.01      3.32 o 
  -6   1   6       30.50       24.32      1.59 o 
  -5   1   6       97.65      115.60      2.60 o 
  -4   1   6     1691.61     1772.92     18.48 o 
  -3   1   6      142.90      135.60      2.85 o 
  -2   1   6      878.00      798.64      7.89 o 
  -1   1   6       45.69       31.97      1.29 o 
   0   1   6      185.00      165.88      2.15 o 
   1   1   6      784.80      731.85      6.26 o 
   2   1   6      636.01      601.86      5.28 o 
   3   1   6      765.23      801.56      7.41 o 
   4   1   6      345.81      323.43      3.53 o 
   5   1   6      169.99      170.84      2.15 o 
   6   1   6       84.67      100.15      1.57 o 
   7   1   6       34.59       33.67      1.18 o 
   8   1   6        4.27        3.35      1.05 o 
   9   1   6      167.00      197.95      5.37 o 
  10   1   6        8.85        8.07      2.22 o 
  11   1   6        6.51        4.25      1.36 o 
  12   1   6        0.01       -0.48      1.43 o 
  13   1   6        3.02        2.94      2.06 o 
  14   1   6        0.46        1.53      3.58 o 
 -14   2   6        0.59        3.31      4.13 o 
 -13   2   6        1.91        3.09      2.84 o 
 -12   2   6        5.41        3.98      1.72 o 
 -11   2   6        1.35        0.82      1.15 o 
 -10   2   6       39.51       37.88      3.02 o 
  -9   2   6        9.38       10.47      1.91 o 
  -8   2   6       16.06       12.33      1.81 o 
  -7   2   6      234.85      250.16      4.88 o 
  -6   2   6      133.55      131.67      2.98 o 
  -5   2   6        1.05        1.87      0.91 o 
  -4   2   6      492.94      506.22      5.38 o 
  -3   2   6      925.04      948.88     13.47 o 
  -2   2   6       25.34       22.94      1.58 o 
  -1   2   6        0.23        0.20      0.57 o 
   0   2   6      138.94      128.79      1.78 o 
   1   2   6        0.21        0.30      0.54 o 
   2   2   6     2552.85     2550.31     33.11 o 
   3   2   6       14.29       22.59      5.71 o 
   4   2   6        2.39        2.12      0.93 o 
   5   2   6      174.15      177.01      5.11 o 
   6   2   6       13.45       54.61     35.73 o 
   7   2   6       31.79      107.26     35.17 o 
   8   2   6       19.62       17.30      3.26 o 
   9   2   6        0.95        3.91      2.29 o 
  10   2   6        0.11       -0.07      1.63 o 
  11   2   6        0.99        1.45      3.39 o 
  12   2   6        1.09        1.25      2.58 o 
  13   2   6        0.46        3.90      3.72 o 
 -10   3   6        0.44        0.07      1.38 o 
  -9   3   6        0.43        1.13      1.18 o 
  -8   3   6        8.75        5.62      4.93 o 
  -7   3   6       47.52       39.82      3.52 o 
  -6   3   6      121.43      119.63      6.72 o 
  -5   3   6      368.81      376.56     16.04 o 
  -4   3   6        0.15       -0.01      0.79 o 
  -3   3   6       16.47       18.16      1.38 o 
  -2   3   6       24.38       26.79      3.87 o 
  -1   3   6       11.50       12.54      1.04 o 
   0   3   6      119.27      120.44      3.11 o 
   1   3   6      195.31      205.69      3.85 o 
   2   3   6        1.73        4.28      0.73 o 
   3   3   6        0.04        0.02      1.62 o 
   4   3   6      127.41      138.06      4.76 o 
   5   3   6       18.92       22.98      2.89 o 
   6   3   6      266.37      286.17     27.10 o 
   7   3   6       13.16       15.61      4.50 o 
   8   3   6        0.08        0.27      2.86 o 
   9   3   6        8.95        1.45      2.79 o 
  10   3   6        0.09        3.06      3.41 o 
  11   3   6        1.40       -3.63      3.72 o 
  12   3   6        0.01       -2.48      3.15 o 
  -8   4   6        9.46        4.52      1.87 o 
  -7   4   6       11.98        5.72      1.71 o 
  -6   4   6        8.55        9.51      5.41 o 
  -5   4   6       37.76       31.29      2.23 o 
  -4   4   6        4.72        4.06      1.22 o 
  -3   4   6      106.48      104.09      4.52 o 
  -2   4   6        1.00        3.77      1.58 o 
  -1   4   6      293.15      321.15      5.02 o 
   0   4   6        0.60        0.35      0.88 o 
   1   4   6       48.82       52.60      1.91 o 
   2   4   6        5.50        3.74      1.23 o 
   3   4   6        1.04        1.51      0.53 o 
   4   4   6        3.07        1.57      2.45 o 
   5   4   6       10.93        9.44      2.56 o 
   6   4   6       35.90       38.37     11.15 o 
   7   4   6        4.76        4.51      3.55 o 
   8   4   6        1.55        0.09      2.58 o 
   9   4   6        0.41       -3.80      3.91 o 
  10   4   6        3.25       -1.77      6.25 o 
  11   4   6        0.00       -5.66      7.51 o 
  -7   5   6        0.00        0.55      2.72 o 
  -6   5   6        6.47        8.71      3.41 o 
  -5   5   6      106.24      115.52     14.32 o 
  -4   5   6       12.04       22.13      6.33 o 
  -3   5   6        0.09       -0.51      1.56 o 
  -2   5   6        0.03        5.64      4.42 o 
  -1   5   6       82.80       99.07      3.23 o 
   0   5   6       30.86       41.15      2.06 o 
   1   5   6        3.07        1.70      1.29 o 
   2   5   6       19.51       25.45      2.07 o 
   3   5   6       83.80      102.54      3.30 o 
   4   5   6        0.79        1.37      3.49 o 
   5   5   6       30.89       33.69      5.23 o 
   6   5   6        0.05       -0.38      2.82 o 
   7   5   6        2.81        5.58      3.70 o 
   8   5   6        0.04        0.42      3.94 o 
   9   5   6        0.00       -1.68      4.95 o 
  -7   6   6        0.16       -0.02      2.84 o 
  -6   6   6        4.79       -0.09      2.84 o 
  -5   6   6       11.52        4.98      5.86 o 
  -4   6   6        7.08        1.54      4.07 o 
  -3   6   6        0.02       -1.59      1.59 o 
  -2   6   6        0.44        0.85      1.30 o 
  -1   6   6       25.78       36.80      4.14 o 
   0   6   6        2.84        1.19      1.26 o 
   1   6   6        2.60        2.41      2.00 o 
   2   6   6        1.78        0.10      2.21 o 
   3   6   6        0.52        1.37      2.82 o 
   4   6   6        0.16        3.77      3.64 o 
   5   6   6        4.06        1.71      3.21 o 
   6   6   6        0.04        0.65      2.55 o 
 -15   0   7        2.76        6.50      3.20 o 
 -13   0   7       35.14       37.44      5.44 o 
 -11   0   7        8.99        8.15      2.61 o 
  -9   0   7       27.86       30.41      3.28 o 
  -7   0   7       41.55       42.52      5.25 o 
  -5   0   7      193.42      180.57      5.34 o 
  -3   0   7     1029.83      891.97     13.24 o 
  -1   0   7     2180.18     1972.61     27.72 o 
   1   0   7     2043.34     1882.34     35.48 o 
   3   0   7      540.63      562.60      6.15 o 
   5   0   7     3581.07     3839.32     96.96 o 
   7   0   7       88.48       89.94      3.90 o 
   9   0   7       76.47       97.41      4.38 o 
  11   0   7       51.12       65.33      4.92 o 
  13   0   7        3.99        1.64      2.46 o 
 -14   1   7        0.01        2.25      2.07 o 
 -13   1   7        0.33       -0.34      1.58 o 
 -12   1   7       11.35       13.61      2.81 o 
 -11   1   7        0.45       -0.07      1.37 o 
 -10   1   7       53.21       56.43      4.10 o 
  -9   1   7       66.63       78.73      2.67 o 
  -8   1   7      134.29      137.51      3.88 o 
  -7   1   7       41.74       38.00      1.83 o 
  -6   1   7       18.67       21.42      1.58 o 
  -5   1   7      726.28      656.58      7.80 o 
  -4   1   7       54.21       62.90      1.98 o 
  -3   1   7      778.00      748.50      7.95 o 
  -2   1   7      766.71      795.29      8.01 o 
  -1   1   7       77.43       68.60      1.53 o 
   0   1   7      325.90      293.35      3.06 o 
   1   1   7     1622.24     1530.70     12.26 o 
   2   1   7      867.85      852.33     11.99 o 
   3   1   7      166.87      183.19      2.50 o 
   4   1   7      174.13      180.37      2.71 o 
   5   1   7        8.69       14.31      1.05 o 
   6   1   7       21.46       26.22      1.08 o 
   7   1   7       13.27       14.34      1.03 o 
   8   1   7       50.19       53.28      2.59 o 
   9   1   7       20.79       22.71      2.78 o 
  10   1   7        1.72        0.36      1.03 o 
  11   1   7        3.71        2.47      1.39 o 
  12   1   7        8.86        4.73      2.27 o 
  13   1   7        1.49       -1.31      2.45 o 
  14   1   7        0.82        4.88      2.57 o 
 -14   2   7        0.50        0.06      2.84 o 
 -13   2   7        0.42        0.17      1.83 o 
 -12   2   7       10.53        9.90      2.06 o 
 -11   2   7       60.67       61.99      3.83 o 
 -10   2   7       11.61       12.47      2.30 o 
  -9   2   7        1.66        2.64      1.41 o 
  -8   2   7        3.38        6.98      2.05 o 
  -7   2   7        0.28       -0.36      1.17 o 
  -6   2   7       80.07       82.87      2.54 o 
  -5   2   7      792.60      818.38     10.14 o 
  -4   2   7       17.69        9.00      1.32 o 
  -3   2   7      310.00      323.15      3.87 o 
  -2   2   7     1019.59      990.10      9.40 o 
  -1   2   7       85.55       79.03      1.54 o 
   0   2   7      344.61      316.72      3.21 o 
   1   2   7       82.18       82.16      1.45 o 
   2   2   7      309.23      333.78      4.26 o 
   3   2   7      410.01      412.87      5.38 o 
   4   2   7      686.15      706.50      8.75 o 
   5   2   7       42.99       34.05      3.79 o 
   6   2   7       34.65       42.61      4.60 o 
   7   2   7        0.61       -0.10      1.87 o 
   8   2   7       18.79       19.81      3.48 o 
   9   2   7       17.76       13.70      3.36 o 
  10   2   7        1.36       -0.63      2.17 o 
  11   2   7        1.05        0.60      2.03 o 
  12   2   7        1.14        4.31      3.33 o 
  13   2   7        0.54        1.63      2.71 o 
 -13   3   7        0.33        1.85      4.92 o 
 -12   3   7       16.61       19.88     12.23 o 
 -10   3   7        9.04        7.05      2.04 o 
  -9   3   7        0.04        0.14      0.60 o 
  -8   3   7        2.80        1.04      1.06 o 
  -7   3   7        9.58        9.38      1.25 o 
  -6   3   7       78.80       77.80      6.47 o 
  -5   3   7      140.58      148.66      5.89 o 
  -4   3   7       15.48       16.20      1.51 o 
  -3   3   7       85.98      102.55     17.72 o 
  -2   3   7      388.06      414.27      6.09 o 
  -1   3   7        0.72       -0.30      0.77 o 
   0   3   7        6.82        7.20      1.16 o 
   1   3   7        0.00       -0.13      0.58 o 
   2   3   7       18.82       20.63      1.06 o 
   3   3   7       42.50       47.96      2.21 o 
   4   3   7      308.84      329.11     11.65 o 
   5   3   7       22.45       31.80      3.82 o 
   6   3   7      115.76      151.88     23.65 o 
   7   3   7        0.00        0.13      1.83 o 
   8   3   7        7.29        1.37      2.46 o 
   9   3   7       13.22        5.55      4.88 o 
  10   3   7        0.04       -1.65      2.84 o 
  11   3   7        1.04        0.62      2.93 o 
  12   3   7        5.01        2.84      4.77 o 
  -9   4   7        0.00        0.58      4.07 o 
  -8   4   7        8.26        3.27      1.82 o 
  -7   4   7        7.07        2.51      1.62 o 
  -6   4   7       29.83       33.03      2.34 o 
  -5   4   7        8.42        7.16      1.37 o 
  -4   4   7        0.24        0.65      0.93 o 
  -3   4   7        0.20        1.04      1.03 o 
  -2   4   7       27.49       29.39      1.55 o 
  -1   4   7       11.97       14.58      1.46 o 
   0   4   7        7.46        4.40      1.21 o 
   1   4   7        1.65        1.23      1.05 o 
   2   4   7      168.18      180.10      2.64 o 
   3   4   7        0.06        0.69      0.69 o 
   4   4   7       53.70       58.17      4.28 o 
   5   4   7       13.30       10.31      3.61 o 
   6   4   7       21.04       22.35      3.76 o 
   7   4   7        1.12        0.07      2.53 o 
   8   4   7       17.76        4.02      4.10 o 
   9   4   7        5.78       -0.16      2.94 o 
  10   4   7        0.01       -0.54      2.89 o 
  11   4   7        1.79        0.84      3.70 o 
  -8   5   7        3.08        1.67      5.21 o 
  -7   5   7        2.99        1.08      4.66 o 
  -6   5   7        0.01        0.73      1.61 o 
  -5   5   7        2.47        2.10      1.77 o 
  -4   5   7       75.48       70.54     10.95 o 
  -3   5   7        0.39       10.97      6.16 o 
  -2   5   7       82.24       91.95      3.16 o 
  -1   5   7       12.21       15.31      2.90 o 
   0   5   7       37.35       39.23      1.84 o 
   1   5   7       20.45       27.01      1.65 o 
   2   5   7        7.46        4.34      1.15 o 
   3   5   7        0.01       -0.76      1.48 o 
   4   5   7        0.04        1.28      2.18 o 
   5   5   7        0.33        0.34      3.52 o 
   6   5   7       10.80       16.17      4.03 o 
   7   5   7        0.01        0.27      2.47 o 
   8   5   7        0.28       -1.41      4.32 o 
   9   5   7        0.13       -1.82      4.63 o 
  -6   6   7        0.77       -0.63      3.44 o 
  -5   6   7        0.60        0.76      2.69 o 
  -4   6   7        6.49        3.80      3.77 o 
  -3   6   7        0.00       -0.66      1.58 o 
  -2   6   7        3.05        3.50      2.04 o 
  -1   6   7       24.14       27.46      2.85 o 
   0   6   7        2.75        2.16      1.22 o 
   1   6   7        7.08        9.75      2.92 o 
   2   6   7        5.39        8.07      3.65 o 
   3   6   7        0.84        2.32      3.17 o 
   4   6   7        0.54       -0.04      3.21 o 
   5   6   7        5.71        4.72      4.29 o 
   6   6   7        0.09        0.21      3.11 o 
 -14   0   8        0.62        1.64      2.98 o 
 -12   0   8       32.26       39.58      4.51 o 
 -10   0   8       88.59      109.80      6.55 o 
  -8   0   8      154.62      158.10      4.68 o 
  -6   0   8       66.06       78.91      2.89 o 
  -4   0   8       79.10       65.93      2.96 o 
  -2   0   8     2507.09     2346.76     33.02 o 
   0   0   8      106.25       98.53      2.98 o 
   2   0   8      642.05      631.27     16.43 o 
   4   0   8        4.55        4.33      1.10 o 
   6   0   8        8.93        6.64      1.36 o 
   8   0   8      288.49      341.88     10.20 o 
  10   0   8       20.52       20.22      2.50 o 
  12   0   8        2.50        1.35      1.54 o 
  14   0   8        4.62        8.01      3.18 o 
 -14   1   8        0.96        3.05      1.89 o 
 -13   1   8        3.47        3.45      1.19 o 
 -12   1   8        4.86        4.75      2.51 o 
 -11   1   8       27.59       35.33      3.67 o 
 -10   1   8       19.24       20.42      2.28 o 
  -9   1   8        2.19        2.16      1.81 o 
  -8   1   8       18.52       20.99      1.85 o 
  -7   1   8       21.10       22.67      1.95 o 
  -6   1   8      237.67      223.28      3.54 o 
  -5   1   8     1336.89     1332.48     14.10 o 
  -4   1   8      525.11      503.26      6.50 o 
  -3   1   8      280.45      293.20      4.01 o 
  -2   1   8      233.79      207.01      3.24 o 
  -1   1   8       17.05       17.27      1.51 o 
   0   1   8      230.09      227.16      2.89 o 
   1   1   8       35.22       42.93      1.81 o 
   2   1   8      249.58      240.20      2.47 o 
   3   1   8       70.28       64.63      1.33 o 
   4   1   8      429.24      418.17      6.93 o 
   5   1   8      212.73      220.66      2.84 o 
   6   1   8        0.47        0.71      0.65 o 
   7   1   8       78.77       81.72      3.47 o 
   8   1   8        6.32        5.32      1.24 o 
   9   1   8       33.05       31.98      2.06 o 
  10   1   8        0.61       -0.02      0.84 o 
  11   1   8       31.02       24.46      4.11 o 
  12   1   8        0.03       -1.97      2.16 o 
  13   1   8        0.40        2.49      3.38 o 
 -14   2   8        0.02        1.70      4.45 o 
 -13   2   8        6.64        6.00      2.10 o 
 -12   2   8        0.03        0.75      1.64 o 
 -11   2   8       14.27       18.61      3.60 o 
 -10   2   8       39.81       38.40      4.16 o 
  -9   2   8       47.06       53.76      7.02 o 
  -8   2   8        0.82        0.98      1.23 o 
  -7   2   8       25.26       29.31      2.89 o 
  -6   2   8       28.47       29.24      2.11 o 
  -5   2   8      324.60      339.04      4.92 o 
  -4   2   8      410.96      395.44      4.64 o 
  -3   2   8      231.88      210.73      6.49 o 
  -2   2   8     1145.27     1199.52     15.68 o 
  -1   2   8      629.23      615.55      6.41 o 
   0   2   8       35.02       39.37      1.32 o 
   1   2   8        9.59        7.32      0.94 o 
   2   2   8       43.04       47.84      1.82 o 
   3   2   8      379.06      384.34      7.32 o 
   4   2   8      505.65      502.10      6.64 o 
   5   2   8        0.39        1.55      0.82 o 
   6   2   8       65.92       66.80      3.51 o 
   7   2   8        5.47        5.41      2.60 o 
   8   2   8        5.17        7.96      2.90 o 
   9   2   8        0.73       -0.11      2.31 o 
  10   2   8        3.01        0.52      2.98 o 
  11   2   8        6.95        4.12      3.95 o 
  12   2   8        0.11       -0.47      2.25 o 
  13   2   8        1.23        0.24      2.33 o 
 -13   3   8        2.50       -1.33      4.15 o 
 -12   3   8        0.31        0.60      3.29 o 
 -11   3   8        1.77        0.09      1.83 o 
 -10   3   8       22.82       26.12      2.61 o 
  -9   3   8       49.96       42.39      4.45 o 
  -8   3   8        2.02        1.63      1.07 o 
  -7   3   8        1.55        2.91      1.04 o 
  -6   3   8       45.13       45.91      3.83 o 
  -5   3   8        8.44        7.17      1.11 o 
  -4   3   8       43.13       42.23      1.88 o 
  -3   3   8      333.26      326.60      4.49 o 
  -2   3   8      163.72      179.15      6.66 o 
  -1   3   8       33.05       40.96      1.95 o 
   0   3   8        0.50        0.12      0.67 o 
   1   3   8      106.53      111.72      2.53 o 
   2   3   8        0.59        1.16      0.71 o 
   3   3   8        0.05       -0.32      1.42 o 
   4   3   8      409.79      408.33     11.77 o 
   5   3   8        7.75        9.00      2.80 o 
   6   3   8        0.47        0.26      1.69 o 
   7   3   8       13.08        2.77      2.46 o 
   8   3   8        5.67        2.52      2.39 o 
   9   3   8        1.31       -0.16      2.75 o 
  10   3   8        0.47        2.87      3.21 o 
  11   3   8        3.22        0.34      3.03 o 
  12   3   8        0.38       -0.41      2.34 o 
 -10   4   8        1.80        0.29      6.35 o 
  -9   4   8       20.01       10.83     10.28 o 
  -8   4   8        3.17        1.67      1.56 o 
  -7   4   8       18.29       15.79      4.06 o 
  -6   4   8        0.32        0.18      0.93 o 
  -5   4   8        0.56        0.66      1.17 o 
  -4   4   8        3.58        1.51      1.36 o 
  -3   4   8      172.58      190.76      9.53 o 
  -2   4   8        4.44       10.16      2.17 o 
  -1   4   8       54.10       50.61      2.25 o 
   0   4   8       14.39       24.23      3.94 o 
   1   4   8       52.88       52.46      2.16 o 
   2   4   8       31.76       38.39      1.93 o 
   3   4   8       28.66       29.58      4.46 o 
   4   4   8        3.10        2.49      0.83 o 
   5   4   8       15.16       16.00      3.30 o 
   6   4   8        2.11        0.06      2.83 o 
   7   4   8       14.42       14.78      4.49 o 
   8   4   8        8.32        0.87      3.57 o 
   9   4   8        1.99        3.10      3.93 o 
  10   4   8        0.05        1.67      3.89 o 
  11   4   8        0.56        2.80      4.29 o 
 -10   5   8        0.70        1.47      4.48 o 
  -9   5   8        2.03        0.00      3.06 o 
  -8   5   8        0.02       -0.18      2.62 o 
  -7   5   8        3.48        1.40      3.05 o 
  -6   5   8        6.27        6.02      1.70 o 
  -5   5   8        2.45        1.01      1.36 o 
  -4   5   8       10.00       10.65      2.45 o 
  -3   5   8      103.13      112.92      8.86 o 
  -2   5   8        5.26        4.37      1.51 o 
  -1   5   8       41.65       46.75      1.89 o 
   0   5   8        0.45        4.99      3.24 o 
   1   5   8       44.37       51.89      1.95 o 
   2   5   8        6.92        4.58      1.25 o 
   3   5   8       13.56       18.40      3.26 o 
   4   5   8        8.98       10.11      4.66 o 
   5   5   8       11.06        9.13      3.05 o 
   6   5   8        0.07       -0.92      2.92 o 
   7   5   8        0.97        1.71      3.60 o 
   8   5   8        3.83        3.32      3.21 o 
   9   5   8        0.01       -1.72      3.14 o 
  -6   6   8        5.47        5.03      7.57 o 
  -5   6   8        0.09        1.39      4.10 o 
  -4   6   8        0.38        0.02      2.09 o 
  -3   6   8        6.96        7.26      2.07 o 
  -2   6   8        0.41        2.91      1.70 o 
  -1   6   8        0.24       -1.40      1.40 o 
   0   6   8        0.00        3.67      2.67 o 
   1   6   8        5.98        7.63      3.50 o 
   2   6   8        0.30        1.59      2.72 o 
   3   6   8        0.69        0.58      2.58 o 
   4   6   8        0.50        1.09      3.70 o 
   5   6   8        1.92        1.67      3.33 o 
 -15   0   9        2.10        7.16      4.77 o 
 -13   0   9       18.47       18.86      4.12 o 
 -11   0   9       60.89       71.40      5.02 o 
  -9   0   9       11.07       16.09      4.33 o 
  -7   0   9      475.24      494.49      9.20 o 
  -5   0   9       69.16       85.17      2.97 o 
  -3   0   9     1620.97     1513.82     22.19 o 
  -1   0   9     1605.16     1526.00     25.06 o 
   1   0   9     1453.28     1329.81     23.11 o 
   3   0   9      531.11      477.12     13.59 o 
   5   0   9      233.90      237.42      4.53 o 
   7   0   9      181.24      194.45      4.91 o 
   9   0   9       11.77        8.91      2.42 o 
  11   0   9       40.40       52.23      6.80 o 
  13   0   9        0.84        4.03      2.81 o 
 -14   1   9        0.35        2.51      1.95 o 
 -13   1   9        2.05        0.76      1.29 o 
 -12   1   9        2.03        0.78      1.49 o 
 -11   1   9       30.78       35.08      2.74 o 
 -10   1   9        0.65        0.45      1.55 o 
  -9   1   9      168.82      171.50      4.87 o 
  -8   1   9       47.87       41.06      2.85 o 
  -7   1   9       30.66       28.27      2.34 o 
  -6   1   9       84.07       92.78      3.50 o 
  -5   1   9        0.49        1.23      1.42 o 
  -4   1   9       53.64       72.95      2.42 o 
  -3   1   9     3443.84     3517.03     36.98 o 
  -2   1   9      593.30      563.85      8.42 o 
  -1   1   9      411.96      393.16      4.46 o 
   0   1   9       22.80       25.48      1.35 o 
   1   1   9      500.74      457.65      8.82 o 
   2   1   9       23.86       28.23      1.07 o 
   3   1   9        1.70        1.85      0.69 o 
   4   1   9       34.53       34.82      1.37 o 
   5   1   9        0.36        1.00      0.55 o 
   6   1   9       77.93       90.00      1.98 o 
   7   1   9      285.02      284.60      7.51 o 
   8   1   9       23.85       31.69      2.73 o 
   9   1   9        3.51        1.47      1.41 o 
  10   1   9       28.55       28.76      2.98 o 
  11   1   9        6.75        6.31      2.39 o 
  12   1   9        2.84        3.58      2.20 o 
  13   1   9        4.64        8.46      2.56 o 
 -14   2   9        0.46        0.70      3.50 o 
 -13   2   9        1.03        1.21      1.34 o 
 -12   2   9        2.22        2.26      1.78 o 
 -11   2   9        0.47       -0.43      1.64 o 
 -10   2   9      109.98      116.45      3.84 o 
  -9   2   9      111.49      118.80      4.73 o 
  -8   2   9        8.51        8.04      1.82 o 
  -7   2   9       16.50       21.09      2.37 o 
  -6   2   9       47.76       44.83      2.29 o 
  -5   2   9        9.32       12.80      2.00 o 
  -4   2   9      101.41       97.67      2.22 o 
  -3   2   9      337.60      372.59      8.03 o 
  -2   2   9        0.28       11.56      4.77 o 
  -1   2   9      906.26      887.90      8.54 o 
   0   2   9      176.16      169.50      2.57 o 
   1   2   9       65.31       71.77      1.44 o 
   2   2   9      164.41      162.94      5.38 o 
   3   2   9      116.35      131.21      3.00 o 
   4   2   9      141.25      135.83      6.08 o 
   5   2   9        0.88        0.47      0.77 o 
   6   2   9        1.70        2.05      0.90 o 
   7   2   9        5.02        5.06      1.95 o 
   8   2   9        0.15       -0.37      1.41 o 
   9   2   9        0.99        0.38      1.62 o 
  10   2   9        0.58        1.04      1.93 o 
  11   2   9        0.34       -0.32      3.09 o 
  12   2   9        0.12        1.96      3.92 o 
  13   2   9        1.59        4.36      2.98 o 
 -13   3   9       10.51       14.25      6.47 o 
 -12   3   9        0.04       -0.72      3.04 o 
 -11   3   9        2.78        2.90      1.58 o 
 -10   3   9        9.22        4.50      2.29 o 
  -9   3   9        0.97        0.00      0.97 o 
  -8   3   9       12.04       11.64      1.58 o 
  -7   3   9        0.02       -0.05      0.91 o 
  -6   3   9       14.12       14.42      1.36 o 
  -5   3   9       15.30       20.81      1.84 o 
  -4   3   9        1.20        0.81      0.93 o 
  -3   3   9        7.75        6.26      1.19 o 
  -2   3   9        0.21        0.62      0.80 o 
  -1   3   9        0.08        0.97      0.76 o 
   0   3   9      705.24      744.91      7.68 o 
   1   3   9       19.99       20.03      1.13 o 
   2   3   9        4.25        4.39      0.87 o 
   3   3   9        4.50        4.91      0.42 o 
   4   3   9       76.39       90.85      7.50 o 
   5   3   9       16.83        7.16      3.09 o 
   6   3   9       73.04       78.45     10.19 o 
   7   3   9       14.89        3.06      3.60 o 
   8   3   9        1.34       -0.43      3.06 o 
   9   3   9        3.52        1.41      3.03 o 
  10   3   9        1.09        2.17      2.88 o 
  11   3   9        0.04        0.16      2.35 o 
  12   3   9        0.02       -0.49      3.21 o 
 -12   4   9        1.12        1.69      5.17 o 
 -11   4   9        1.61        2.01      8.31 o 
 -10   4   9        0.14        0.95      3.99 o 
  -9   4   9        0.31        0.19      1.53 o 
  -8   4   9        0.47       -0.07      1.62 o 
  -7   4   9       21.97       19.11      2.11 o 
  -6   4   9       46.20       39.44      5.52 o 
  -5   4   9       39.61       43.16      6.68 o 
  -4   4   9       29.42       38.51      6.93 o 
  -3   4   9       29.31       35.54      2.13 o 
  -2   4   9       78.08       70.23      4.68 o 
  -1   4   9        1.02        5.83      2.11 o 
   0   4   9      147.47      163.75      3.51 o 
   1   4   9        7.18        6.96      1.18 o 
   2   4   9       49.72       44.66      2.53 o 
   3   4   9       21.32       24.11      3.27 o 
   4   4   9      180.42      202.35      9.41 o 
   5   4   9        9.88       10.63      3.75 o 
   6   4   9       77.41       87.55      8.89 o 
   7   4   9        2.52        2.79      2.67 o 
   8   4   9       23.07       32.94      4.24 o 
   9   4   9        0.03       -0.05      2.50 o 
  10   4   9        2.05        3.77      4.77 o 
  -9   5   9        2.22        2.32      3.72 o 
  -8   5   9        5.17        3.92      4.33 o 
  -7   5   9       19.60       20.87      6.84 o 
  -6   5   9       12.38        8.06      2.03 o 
  -5   5   9       46.06       60.87      9.17 o 
  -4   5   9        0.59        0.70      1.86 o 
  -3   5   9        6.01       10.35      2.80 o 
  -2   5   9       25.65       22.46      2.96 o 
  -1   5   9        5.74       10.68      3.24 o 
   0   5   9       24.17       28.96      2.15 o 
   1   5   9        0.03       -0.46      1.01 o 
   2   5   9        0.35        0.02      1.14 o 
   3   5   9        2.56       -1.85      3.39 o 
   4   5   9        1.86        2.52      2.45 o 
   5   5   9        0.43        1.04      2.94 o 
   6   5   9       14.33       17.92      5.26 o 
   7   5   9        0.54        0.56      3.50 o 
   8   5   9        0.70        3.91      4.59 o 
  -6   6   9        4.00        1.15      4.03 o 
  -5   6   9        5.99        3.18      4.07 o 
  -4   6   9        0.79       -0.55      1.58 o 
  -3   6   9        2.02        0.14      1.41 o 
  -2   6   9        0.12       -0.14      1.59 o 
  -1   6   9        1.76        0.76      1.51 o 
   0   6   9        1.42        3.62      2.34 o 
   1   6   9        6.54        7.74      3.63 o 
   2   6   9        0.09        2.24      2.49 o 
   3   6   9        3.98        7.16      3.88 o 
   4   6   9        0.53        0.42      3.28 o 
   5   6   9        1.16       -0.46      4.75 o 
 -14   0  10        0.53       -1.48      4.25 o 
 -12   0  10        0.08        0.00      3.71 o 
 -10   0  10       28.07       32.70      4.13 o 
  -8   0  10       11.28       14.07      4.27 o 
  -6   0  10      105.60      111.48      3.69 o 
  -4   0  10     1109.44     1021.23     16.05 o 
  -2   0  10     1038.85     1029.41     15.81 o 
   0   0  10      306.22      278.47     12.25 o 
   2   0  10      161.60      148.78      3.63 o 
   4   0  10      998.27      513.94    331.72 o 
   6   0  10      121.61      124.24      5.70 o 
   8   0  10        4.43        2.83      1.98 o 
  10   0  10       82.20       96.67     10.96 o 
  12   0  10        5.19        4.24      2.34 o 
 -14   1  10        0.05        0.89      1.15 o 
 -13   1  10        1.14        1.24      2.52 o 
 -12   1  10       13.19       11.20      3.12 o 
 -11   1  10        0.53       -1.41      2.13 o 
 -10   1  10       27.84       25.32      3.15 o 
  -9   1  10      183.38      200.16      4.71 o 
  -8   1  10      309.84      318.69      5.57 o 
  -7   1  10      117.23      114.73      3.15 o 
  -6   1  10      178.74      161.93      3.34 o 
  -5   1  10        3.04        4.70      1.27 o 
  -4   1  10      372.22      348.70      5.34 o 
  -3   1  10     2253.64     2385.47     24.92 o 
  -2   1  10      552.04      564.10      7.52 o 
  -1   1  10      410.33      448.26      4.94 o 
   0   1  10     1086.06     1029.29     13.33 o 
   1   1  10      354.49      347.86      6.41 o 
   2   1  10       24.92       22.00      1.01 o 
   3   1  10       46.58       56.71      1.44 o 
   4   1  10        9.10       10.53      0.89 o 
   5   1  10        6.26        6.66      0.70 o 
   6   1  10       14.35       13.47      1.08 o 
   7   1  10       26.91       22.41      1.97 o 
   8   1  10        3.70        3.35      1.30 o 
   9   1  10        4.05        4.05      1.36 o 
  10   1  10        7.66        6.45      1.74 o 
  11   1  10        5.21        3.23      1.59 o 
  12   1  10        0.22        1.44      2.47 o 
  13   1  10        1.80        3.79      2.74 o 
 -14   2  10        0.43        2.92      3.14 o 
 -13   2  10        2.92        1.46      2.41 o 
 -12   2  10        9.89        7.58      2.74 o 
 -11   2  10       52.29       51.56      3.14 o 
 -10   2  10       11.24        9.24      2.68 o 
  -9   2  10        1.01        0.53      1.89 o 
  -8   2  10       23.72       24.06      2.31 o 
  -7   2  10      114.88      115.07      3.30 o 
  -6   2  10       25.67       27.83      2.26 o 
  -5   2  10      224.11      202.15      4.02 o 
  -4   2  10       29.80       30.39      1.50 o 
  -3   2  10       15.67       11.17      2.39 o 
  -2   2  10       68.57       64.41      1.84 o 
  -1   2  10      154.93      136.77      2.51 o 
   0   2  10       16.43       16.30      1.02 o 
   1   2  10       88.79       88.93      1.71 o 
   2   2  10       75.73       77.74      1.63 o 
   3   2  10        5.88        6.06      0.83 o 
   4   2  10        0.29       -0.28      0.46 o 
   5   2  10       67.13       75.19      4.72 o 
   6   2  10        1.71        1.02      0.96 o 
   7   2  10        2.70        3.80      2.52 o 
   8   2  10        0.50        1.90      2.38 o 
   9   2  10        3.50        0.79      2.48 o 
  10   2  10        1.53        0.39      1.98 o 
  11   2  10        1.07        1.44      2.02 o 
  12   2  10        0.96        1.32      2.50 o 
 -13   3  10        0.01       -2.71      4.27 o 
 -12   3  10        4.65        5.79      5.51 o 
 -11   3  10        1.78       -0.33      1.59 o 
 -10   3  10       11.37       10.02      2.30 o 
  -9   3  10        3.66        1.91      1.48 o 
  -8   3  10       25.39       27.40      1.95 o 
  -7   3  10       31.99       25.91      1.78 o 
  -6   3  10       24.62       24.69      2.61 o 
  -5   3  10       75.57       83.34      3.72 o 
  -4   3  10        0.35       -0.16      0.92 o 
  -3   3  10        9.94       12.16      1.47 o 
  -2   3  10        2.48        2.82      1.11 o 
  -1   3  10       15.59       15.52      2.05 o 
   0   3  10      161.76      185.34      4.56 o 
   1   3  10       76.22       87.64      1.92 o 
   2   3  10       15.43       16.62      1.17 o 
   3   3  10      215.37      243.39      3.42 o 
   4   3  10       51.50       49.59      2.33 o 
   5   3  10       63.13       53.53      6.09 o 
   6   3  10      143.20      150.50      6.65 o 
   7   3  10        1.06       -0.18      1.66 o 
   8   3  10        3.43        2.21      2.27 o 
   9   3  10        2.19       -1.12      2.57 o 
  10   3  10        0.69       -0.02      2.07 o 
  11   3  10        0.39        1.76      2.98 o 
  12   3  10        0.02        2.24      2.89 o 
 -11   4  10        2.20        1.87      4.56 o 
 -10   4  10        0.00       -0.53      3.77 o 
  -9   4  10       19.30       16.87      2.69 o 
  -8   4  10        0.61        0.15      1.28 o 
  -7   4  10        0.01        0.38      1.13 o 
  -6   4  10        0.77        0.75      1.07 o 
  -5   4  10       94.42      101.10     10.38 o 
  -4   4  10       90.82      102.29     10.81 o 
  -3   4  10        0.62        0.45      1.34 o 
  -2   4  10        1.17        2.29      1.74 o 
  -1   4  10      232.09      248.40      6.90 o 
   0   4  10       40.97       45.01      2.37 o 
   1   4  10        0.53       -0.30      0.90 o 
   2   4  10       17.21       21.42      1.39 o 
   3   4  10        6.94        7.80      2.39 o 
   4   4  10        0.98        0.22      0.81 o 
   5   4  10        3.18        2.79      2.19 o 
   6   4  10       47.59       50.28      9.70 o 
   7   4  10        2.59        1.71      3.40 o 
   8   4  10        2.75       -0.80      4.49 o 
   9   4  10        7.74        3.36      4.67 o 
  10   4  10        0.24       -0.37      4.01 o 
  -9   5  10        0.75       -0.85      5.20 o 
  -8   5  10        0.16       -0.18      4.21 o 
  -7   5  10        4.77        4.94      2.47 o 
  -6   5  10       10.71        7.19      2.22 o 
  -5   5  10       15.63       14.11      3.39 o 
  -4   5  10       30.07       30.90      3.74 o 
  -3   5  10        1.85        2.40      2.31 o 
  -2   5  10        3.72        4.15      1.60 o 
  -1   5  10        0.62        1.10      1.12 o 
   0   5  10        2.02        4.17      1.09 o 
   1   5  10       38.08       39.36      2.35 o 
   2   5  10        0.39        1.24      1.67 o 
   3   5  10       22.09       26.77      3.68 o 
   4   5  10        1.47        0.52      2.79 o 
   5   5  10        6.22        2.92      2.65 o 
   6   5  10       10.81        2.93      3.29 o 
   7   5  10        0.18        0.19      3.02 o 
   8   5  10        0.12       -1.22      3.74 o 
  -6   6  10        9.66       10.26      8.17 o 
  -5   6  10        3.03        1.65      3.73 o 
  -4   6  10        6.74        8.31      2.72 o 
  -3   6  10        2.78        3.56      2.19 o 
  -2   6  10        2.02        2.60      1.71 o 
  -1   6  10       18.22       26.81      2.64 o 
   0   6  10        0.33        0.88      2.75 o 
   1   6  10        0.02        1.48      2.56 o 
   2   6  10        2.71        3.90      4.43 o 
   3   6  10        0.49       -1.17      2.49 o 
   4   6  10        0.42        3.24      5.02 o 
   5   6  10        0.54       -1.86      4.01 o 
 -13   0  11       13.00       18.32      4.68 o 
 -11   0  11        0.02       -0.39      2.50 o 
  -9   0  11       14.74       12.03      3.55 o 
  -7   0  11      746.24      718.62     21.92 o 
  -5   0  11      700.55      678.16     12.00 o 
  -3   0  11      763.46      822.84     13.44 o 
  -1   0  11     9114.39     9587.13    216.51 o 
   1   0  11      166.68      202.01      4.01 o 
   3   0  11      142.68      152.66      3.33 o 
   5   0  11        1.97        2.40      1.07 o 
   7   0  11        0.23        0.22      1.23 o 
   9   0  11       53.64       61.63      7.74 o 
  11   0  11        0.58       -1.25      2.25 o 
  13   0  11        0.01       -0.39      1.46 o 
 -14   1  11        0.93        2.84      2.29 o 
 -13   1  11        0.89        0.03      1.88 o 
 -12   1  11        0.89        0.86      1.84 o 
 -11   1  11       74.62       82.87      3.64 o 
 -10   1  11       22.67       20.67      2.41 o 
  -9   1  11      136.74      139.85      4.78 o 
  -8   1  11       34.68       37.02      3.17 o 
  -7   1  11      149.35      152.36      4.08 o 
  -6   1  11       30.07       31.89      2.34 o 
  -5   1  11      114.86      107.38      2.97 o 
  -4   1  11       73.75       68.37      2.10 o 
  -3   1  11       70.51       51.24      6.28 o 
  -2   1  11       55.06       54.32      2.09 o 
  -1   1  11      688.66      703.37      7.59 o 
   0   1  11      305.16      291.15      4.56 o 
   1   1  11      967.59      943.69     19.43 o 
   2   1  11        7.51        6.64      1.04 o 
   3   1  11      358.32      358.81      4.43 o 
   4   1  11        0.19        0.31      0.63 o 
   5   1  11        0.68        1.00      0.79 o 
   6   1  11        1.42        1.27      0.60 o 
   7   1  11        9.14        6.42      1.10 o 
   8   1  11        2.56        2.30      0.95 o 
   9   1  11       21.51       19.10      1.56 o 
  10   1  11       10.42       12.76      2.13 o 
  11   1  11        1.01       -0.38      1.83 o 
  12   1  11        8.42        9.41      2.95 o 
  13   1  11        3.33        6.04      4.19 o 
 -14   2  11        1.10        1.68      2.36 o 
 -13   2  11        1.68        1.42      2.23 o 
 -12   2  11       12.88        7.32      2.40 o 
 -11   2  11        7.84        8.13      3.17 o 
 -10   2  11        3.12        4.04      1.99 o 
  -9   2  11        0.39        0.72      1.16 o 
  -8   2  11      144.10      134.64      4.81 o 
  -7   2  11        3.19        2.74      1.54 o 
  -6   2  11        4.37        4.31      1.52 o 
  -5   2  11       17.69        8.92      3.14 o 
  -4   2  11      191.85      206.42      3.37 o 
  -3   2  11        2.36        5.05      1.25 o 
  -2   2  11      134.03      118.04      2.28 o 
  -1   2  11        7.53        5.88      1.21 o 
   0   2  11      275.33      291.42      4.08 o 
   1   2  11       82.60       86.34      1.72 o 
   2   2  11       16.96       18.31      1.24 o 
   3   2  11       25.83       27.49      1.23 o 
   4   2  11       33.39       34.46      1.78 o 
   5   2  11       33.97       31.09      2.46 o 
   6   2  11        5.95        2.27      0.74 o 
   7   2  11        0.09        0.58      0.94 o 
   8   2  11        7.84        3.20      2.13 o 
   9   2  11       14.41       16.49      8.89 o 
  10   2  11        0.03       -3.48      3.68 o 
  11   2  11        0.25       -1.55      4.14 o 
  12   2  11        0.10       -0.90      3.66 o 
 -13   3  11        4.44        4.64      5.77 o 
 -12   3  11        1.22        1.35      1.93 o 
 -11   3  11        8.67        6.46      1.79 o 
 -10   3  11        0.47        0.20      1.07 o 
  -9   3  11        5.05        3.14      1.44 o 
  -8   3  11       16.13       13.89      1.44 o 
  -7   3  11        2.45        1.86      1.33 o 
  -6   3  11       28.29       30.81      1.88 o 
  -5   3  11       54.72       54.34      3.59 o 
  -4   3  11       60.13       58.65      3.15 o 
  -3   3  11      218.39      236.27      4.91 o 
  -2   3  11       17.52       19.67      1.60 o 
  -1   3  11        8.06        9.63      1.36 o 
   0   3  11        0.34       -0.16      0.88 o 
   1   3  11       45.76       48.79      1.77 o 
   2   3  11       39.87       41.38      1.48 o 
   3   3  11       12.54        9.36      1.00 o 
   4   3  11        0.61        1.30      1.29 o 
   5   3  11        0.76        0.38      1.00 o 
   6   3  11        0.91        0.10      2.06 o 
   7   3  11        0.04        0.97      3.08 o 
   8   3  11        0.58       -2.48      3.21 o 
   9   3  11        1.84        0.90      3.02 o 
  10   3  11        1.11        0.87      2.93 o 
  11   3  11        0.64       -2.41      3.59 o 
 -11   4  11        2.92        0.29      4.00 o 
 -10   4  11        0.51        1.24      3.88 o 
  -9   4  11       20.99       16.52      4.12 o 
  -8   4  11        4.87        3.02      2.02 o 
  -7   4  11       10.12        5.62      2.06 o 
  -6   4  11       31.92       32.58      3.48 o 
  -5   4  11       78.33       72.11      3.52 o 
  -4   4  11       93.99       91.39      3.42 o 
  -3   4  11      112.35      119.48      5.86 o 
  -2   4  11       59.89       68.16      4.24 o 
  -1   4  11       34.20       37.25      3.74 o 
   0   4  11       37.03       29.80      2.64 o 
   1   4  11        6.25        5.89      1.53 o 
   2   4  11      129.45      150.54      3.19 o 
   3   4  11        1.02        1.01      1.63 o 
   4   4  11        4.60        1.65      2.62 o 
   5   4  11       25.56       16.99      8.35 o 
   6   4  11       82.49       97.16      8.34 o 
   7   4  11        0.16        0.43      2.63 o 
   8   4  11        6.76        1.71      2.90 o 
   9   4  11        2.78        0.50      3.02 o 
  10   4  11        2.54        1.22      2.88 o 
  -9   5  11        1.73        0.98      3.23 o 
  -8   5  11        4.71        2.51      3.36 o 
  -7   5  11        0.44       -0.44      1.81 o 
  -6   5  11       16.01       16.47      4.63 o 
  -5   5  11       12.65       14.77      3.75 o 
  -4   5  11       10.41        8.23      1.67 o 
  -3   5  11       26.97       31.62      2.85 o 
  -2   5  11        1.90        1.67      1.33 o 
  -1   5  11        2.99        5.67      1.61 o 
   0   5  11        2.91        3.86      1.67 o 
   1   5  11        0.05       -0.07      0.86 o 
   2   5  11       21.81       23.07      1.93 o 
   3   5  11        0.05       -0.91      3.01 o 
   4   5  11        5.47        2.68      3.03 o 
   5   5  11        2.50       -0.50      2.75 o 
   6   5  11       27.67       16.83      8.05 o 
   7   5  11        0.18       -0.84      4.47 o 
   8   5  11       19.42        8.64      6.58 o 
  -5   6  11        0.12       -0.27      4.86 o 
  -4   6  11        1.65        3.63      2.66 o 
  -3   6  11        0.79        5.60      2.36 o 
  -2   6  11        0.01        2.23      1.93 o 
  -1   6  11        7.53        5.16      2.49 o 
   0   6  11        0.07        2.29      2.78 o 
   1   6  11        0.98        3.78      3.90 o 
   2   6  11        0.28        0.01      2.31 o 
   3   6  11        5.19        7.93      5.38 o 
   4   6  11        1.21        5.75      3.98 o 
 -14   0  12        2.71        1.93      3.61 o 
 -12   0  12        4.33        2.23      4.01 o 
 -10   0  12      179.85      197.89     13.21 o 
  -8   0  12        0.95        0.26      3.60 o 
  -6   0  12      284.46      254.57      6.93 o 
  -4   0  12      695.17      653.57     10.78 o 
  -2   0  12     2002.60     1963.09     31.16 o 
   0   0  12      406.01      415.72     14.36 o 
   2   0  12      767.38      747.45     19.07 o 
   4   0  12       18.10       16.95      1.73 o 
   6   0  12       51.78       53.24     11.98 o 
   8   0  12        0.08        0.62      1.28 o 
  10   0  12        1.82        0.03      1.26 o 
  12   0  12        2.58        4.21      2.42 o 
 -14   1  12        1.02        2.10      3.38 o 
 -13   1  12        3.20        4.46      3.07 o 
 -12   1  12        0.01        0.61      2.49 o 
 -11   1  12        0.19       -1.08      2.24 o 
 -10   1  12      101.90      104.11      4.78 o 
  -9   1  12       40.57       48.60      3.26 o 
  -8   1  12       67.31       68.12      3.38 o 
  -7   1  12      267.11      286.04      5.74 o 
  -6   1  12      360.22      365.03      5.74 o 
  -5   1  12      165.23      148.26      3.83 o 
  -4   1  12      240.24      242.39      4.29 o 
  -3   1  12      282.58      243.30      3.91 o 
  -2   1  12        6.92        2.69      1.12 o 
  -1   1  12      495.28      532.19      5.71 o 
   0   1  12        2.54        3.29      1.14 o 
   1   1  12      133.90      126.09      2.44 o 
   2   1  12        3.14        4.92      1.10 o 
   3   1  12      157.46      165.81      2.73 o 
   4   1  12       42.21       35.10      1.77 o 
   5   1  12       47.15       46.21      1.85 o 
   6   1  12       88.26       90.99      3.73 o 
   7   1  12        0.97        0.52      0.81 o 
   8   1  12        1.68        0.88      0.90 o 
   9   1  12        0.02       -0.26      1.17 o 
  10   1  12        0.16        0.93      1.28 o 
  11   1  12        1.07        0.70      2.50 o 
  12   1  12        2.93        6.26      4.16 o 
  13   1  12        0.08       -0.67      2.51 o 
 -14   2  12        1.03        2.64      2.56 o 
 -13   2  12        2.21        3.82      2.58 o 
 -12   2  12        3.13        3.28      2.63 o 
 -11   2  12        2.22        1.30      1.81 o 
 -10   2  12       14.71       12.37      2.50 o 
  -9   2  12      103.15      101.74      4.05 o 
  -8   2  12       31.17       23.26      2.37 o 
  -7   2  12       42.54       42.66      2.69 o 
  -6   2  12        0.44        0.51      1.21 o 
  -5   2  12       20.78       20.91      2.04 o 
  -4   2  12       73.23       69.67      2.08 o 
  -3   2  12       15.98       14.95      1.98 o 
  -2   2  12       43.94       44.21      1.95 o 
  -1   2  12      266.49      263.33      3.89 o 
   0   2  12        3.55        3.16      1.03 o 
   1   2  12        0.45        0.59      0.67 o 
   2   2  12        1.51        0.27      0.69 o 
   3   2  12       71.01       81.98      2.82 o 
   4   2  12       69.88       73.83      3.75 o 
   5   2  12        2.26        3.86      0.73 o 
   6   2  12        1.57        1.90      0.55 o 
   7   2  12        0.00       -0.21      0.35 o 
   8   2  12        5.24        2.21      1.94 o 
   9   2  12        2.67        3.62      3.42 o 
  10   2  12        0.25        5.04      3.32 o 
  11   2  12        0.63        1.12      2.44 o 
  12   2  12        4.66        7.55      4.85 o 
 -13   3  12        1.02        0.27      3.39 o 
 -12   3  12        1.35       -0.28      1.81 o 
 -11   3  12        0.13        0.71      1.63 o 
 -10   3  12        0.20        0.17      1.57 o 
  -9   3  12       29.45       29.89      2.44 o 
  -8   3  12       19.45       14.53      1.93 o 
  -7   3  12       24.95       22.27      2.25 o 
  -6   3  12       15.86       13.98      2.18 o 
  -5   3  12        0.17       -0.13      1.05 o 
  -4   3  12        0.63        1.29      1.21 o 
  -3   3  12      667.77      678.66     11.48 o 
  -2   3  12      296.98      312.76      5.16 o 
  -1   3  12        0.41        0.49      1.18 o 
   0   3  12       46.36       45.43      2.44 o 
   1   3  12       77.54       84.28      2.34 o 
   2   3  12        2.98        2.02      1.22 o 
   3   3  12       46.32       46.80      1.59 o 
   4   3  12       11.66        9.11      1.68 o 
   5   3  12       50.43       51.63      4.78 o 
   6   3  12        6.92        1.24      1.30 o 
   7   3  12       14.82        4.34      6.06 o 
   8   3  12        6.78        5.92      5.89 o 
   9   3  12        0.02       -0.61      3.04 o 
  10   3  12        0.53        2.31      3.64 o 
  11   3  12        0.01        2.75      3.40 o 
 -11   4  12        0.69        0.26      3.50 o 
 -10   4  12        0.01       -2.57      4.73 o 
  -9   4  12       22.93       16.93      3.01 o 
  -8   4  12       18.84       11.39      2.55 o 
  -7   4  12        3.01        4.40      1.57 o 
  -6   4  12       25.58       23.87      3.43 o 
  -5   4  12       11.02        9.57      1.67 o 
  -4   4  12      109.79      108.81      4.61 o 
  -3   4  12       52.18       50.60      2.66 o 
  -2   4  12      141.42      158.17      3.94 o 
  -1   4  12        0.44       -0.07      0.75 o 
   0   4  12       41.35       50.23      2.23 o 
   1   4  12       16.27       11.05      1.51 o 
   2   4  12       65.13       74.79      2.06 o 
   3   4  12        1.51        1.38      2.42 o 
   4   4  12        1.35        0.30      0.77 o 
   5   4  12       57.26       72.94     11.30 o 
   6   4  12        7.26        5.79      3.90 o 
   7   4  12        9.51        2.61      4.46 o 
   8   4  12       14.57       10.46      7.79 o 
   9   4  12        0.96       -2.17      4.33 o 
  10   4  12        1.17        1.41      4.11 o 
  -9   5  12        1.34       -0.34      3.50 o 
  -8   5  12        0.24       -0.39      4.40 o 
  -7   5  12        4.47        3.22      2.08 o 
  -6   5  12        0.70       -0.04      2.10 o 
  -5   5  12        0.09        0.39      1.69 o 
  -4   5  12       18.72       16.86      3.12 o 
  -3   5  12        0.01       -0.35      1.64 o 
  -2   5  12       10.85        7.33      1.67 o 
  -1   5  12        0.12        0.60      1.01 o 
   0   5  12        5.90        6.26      1.41 o 
   1   5  12       11.83       16.53      1.93 o 
   2   5  12        0.78        0.02      1.65 o 
   3   5  12        6.25        2.14      2.60 o 
   4   5  12        2.09        1.41      3.65 o 
   5   5  12        0.80        1.92      3.21 o 
   6   5  12        7.86        1.13      3.91 o 
   7   5  12        0.01       -2.22      3.45 o 
  -5   6  12        3.78        4.83      2.44 o 
  -4   6  12        6.79       10.65      3.75 o 
  -3   6  12        0.07        4.75      3.44 o 
  -2   6  12        0.03        2.37      2.54 o 
  -1   6  12        7.48       12.22      3.62 o 
   0   6  12        0.21       -0.94      2.91 o 
   1   6  12        4.91        7.44      3.11 o 
   2   6  12        0.40        8.17      5.03 o 
   3   6  12        1.12        3.68      3.76 o 
   4   6  12        3.03        0.56      5.44 o 
 -13   0  13        0.05       -1.50      3.29 o 
 -11   0  13       31.23       39.10      4.09 o 
  -9   0  13      412.56      455.35     12.09 o 
  -7   0  13      278.24      261.89      7.90 o 
  -5   0  13      694.46      674.35     16.59 o 
  -3   0  13      274.29      286.42      5.90 o 
  -1   0  13        4.25        1.99      2.34 o 
   1   0  13     3139.87     3147.92     98.26 o 
   3   0  13      403.76      398.15     12.19 o 
   5   0  13      272.06      301.56      6.96 o 
   7   0  13        0.27       -0.13      1.32 o 
   9   0  13        3.83        1.32      1.68 o 
  11   0  13        8.37        5.02      2.66 o 
 -14   1  13        2.32        1.18      2.18 o 
 -13   1  13        4.73        3.63      2.35 o 
 -12   1  13        0.06       -0.24      1.89 o 
 -11   1  13        4.97        3.71      2.65 o 
 -10   1  13       39.48       44.57      3.51 o 
  -9   1  13       70.97       68.27      3.59 o 
  -8   1  13      123.77      123.66      4.68 o 
  -7   1  13      297.15      291.31      5.97 o 
  -6   1  13       94.96       87.24      3.74 o 
  -5   1  13       67.53       55.15      2.74 o 
  -4   1  13      156.58      161.86      4.22 o 
  -3   1  13      351.09      312.83      4.47 o 
  -2   1  13      414.42      425.40      8.47 o 
  -1   1  13      405.89      393.29      6.47 o 
   0   1  13      225.20      220.58      3.63 o 
   1   1  13      327.88      310.95      4.83 o 
   2   1  13        0.06        0.41      1.02 o 
   3   1  13       53.52       52.29      1.80 o 
   4   1  13        2.26        1.94      0.85 o 
   5   1  13       10.52        8.35      1.27 o 
   6   1  13        1.42        0.99      0.92 o 
   7   1  13        0.00       -0.28      0.77 o 
   8   1  13        0.81        0.26      1.03 o 
   9   1  13        0.02        0.01      1.28 o 
  10   1  13        1.00        1.77      1.44 o 
  11   1  13        3.68        3.57      2.76 o 
  12   1  13        2.57        5.47      3.17 o 
 -13   2  13        6.21       11.71      3.09 o 
 -12   2  13        0.03        1.09      1.85 o 
 -11   2  13        2.19        1.95      2.05 o 
 -10   2  13       20.26       14.53      2.57 o 
  -9   2  13        0.76        0.09      2.45 o 
  -8   2  13       15.83       19.92      2.64 o 
  -7   2  13       20.90       19.27      2.39 o 
  -6   2  13       13.93        9.78      2.08 o 
  -5   2  13       15.29       10.84      1.99 o 
  -4   2  13       45.93       47.27      2.86 o 
  -3   2  13       41.85       40.02      2.22 o 
  -2   2  13      125.88      126.81      2.87 o 
  -1   2  13      479.25      468.32      7.60 o 
   0   2  13        2.56        1.89      1.10 o 
   1   2  13       44.01       38.14      2.02 o 
   2   2  13       91.22       92.53      2.82 o 
   3   2  13       12.14       12.57      1.20 o 
   4   2  13        2.74        3.68      0.84 o 
   5   2  13        0.84        0.35      0.64 o 
   6   2  13        0.17       -0.03      0.58 o 
   7   2  13       56.88       48.40      7.29 o 
   8   2  13        3.39        0.32      0.55 o 
   9   2  13        0.07        3.76      3.01 o 
  10   2  13        0.36        2.48      3.07 o 
  11   2  13        0.02       -1.70      2.51 o 
  12   2  13        0.05        2.07      2.82 o 
 -12   3  13        5.88        6.69      2.29 o 
 -11   3  13        6.04        4.49      2.24 o 
 -10   3  13        1.61        1.77      1.32 o 
  -9   3  13        1.08        1.22      1.81 o 
  -8   3  13       10.73        6.97      1.93 o 
  -7   3  13        8.67       16.01      5.57 o 
  -6   3  13      138.83      137.22      3.98 o 
  -5   3  13        9.14        9.00      1.56 o 
  -4   3  13       29.95       26.76      1.76 o 
  -3   3  13      201.73      212.66      6.00 o 
  -2   3  13      133.79      119.75      3.32 o 
  -1   3  13      289.79      306.25      7.85 o 
   0   3  13      262.73      271.80      4.47 o 
   1   3  13       50.36       49.23      2.07 o 
   2   3  13       43.06       46.32      1.82 o 
   3   3  13       14.59       15.34      1.11 o 
   4   3  13        0.53        0.25      1.08 o 
   5   3  13        1.69        0.63      1.16 o 
   6   3  13        4.73        2.65      1.43 o 
   7   3  13        0.10       -2.30      2.53 o 
   8   3  13        1.85        1.40      2.74 o 
   9   3  13        0.21        0.44      2.86 o 
  10   3  13        0.67       -0.05      2.96 o 
  11   3  13        0.33        0.95      3.54 o 
 -11   4  13        0.33       -0.20      4.34 o 
 -10   4  13        0.62        1.28      1.92 o 
  -9   4  13        3.86        2.02      1.92 o 
  -8   4  13        1.85        1.75      1.60 o 
  -7   4  13       37.49       34.21      2.91 o 
  -6   4  13        2.90        1.80      1.75 o 
  -5   4  13        0.62        0.26      1.10 o 
  -4   4  13       84.55       89.42      3.93 o 
  -3   4  13       20.58       16.51      2.03 o 
  -2   4  13       63.83       65.77      2.96 o 
  -1   4  13        3.09        2.60      1.47 o 
   0   4  13       51.14       50.31      2.12 o 
   1   4  13       19.90       22.34      2.06 o 
   2   4  13        1.73        1.18      1.00 o 
   3   4  13        5.11        2.09      0.75 o 
   4   4  13        0.46       -0.18      0.82 o 
   5   4  13        3.02        1.41      2.93 o 
   6   4  13        0.06        0.16      2.47 o 
   7   4  13        1.93        0.46      2.51 o 
   8   4  13        2.62       -2.87      3.01 o 
   9   4  13        0.16        0.28      3.21 o 
  -9   5  13        0.40        3.01      4.71 o 
  -8   5  13        2.16        2.21      4.13 o 
  -7   5  13        0.03       -1.70      2.15 o 
  -6   5  13        0.31       -0.29      1.05 o 
  -5   5  13        0.03        1.46      1.70 o 
  -4   5  13        0.03        0.25      1.31 o 
  -3   5  13        1.73        2.36      1.53 o 
  -2   5  13        0.17       -0.01      1.17 o 
  -1   5  13        0.70        2.30      1.48 o 
   0   5  13        5.11        6.49      1.78 o 
   1   5  13        2.40        3.21      1.89 o 
   2   5  13        9.39        6.64      3.37 o 
   3   5  13        1.19       -0.74      3.55 o 
   4   5  13       10.39        6.73      4.30 o 
   5   5  13        5.57        2.73      3.60 o 
   6   5  13        0.09        1.53      4.18 o 
   7   5  13       12.25        8.93      5.06 o 
  -5   6  13        0.16        0.65      2.53 o 
  -4   6  13        0.03       -0.56      1.82 o 
  -3   6  13        0.14        0.75      2.38 o 
  -2   6  13        0.36        1.51      3.41 o 
  -1   6  13        3.33       11.90      4.49 o 
   0   6  13        0.74       -1.10      8.18 o 
   1   6  13        1.39        2.21      3.14 o 
   2   6  13        0.05        5.41      5.23 o 
   3   6  13        1.10        3.11      3.09 o 
 -14   0  14        9.61       10.95      4.82 o 
 -12   0  14       13.51        8.46      9.65 o 
 -10   0  14        9.79        5.61      4.66 o 
  -8   0  14     1285.05     1315.21     28.72 o 
  -6   0  14      128.86      139.82      5.87 o 
  -4   0  14      817.12      755.09     14.72 o 
  -2   0  14     1061.87     1159.48     22.24 o 
   0   0  14      242.17      245.47     15.79 o 
   2   0  14       39.65       43.31      2.03 o 
   4   0  14       56.49       53.68      3.62 o 
   6   0  14       21.23       18.17      2.57 o 
   8   0  14        7.34        6.30      1.82 o 
  10   0  14        3.02        1.65      2.85 o 
  12   0  14        0.01       -0.75      2.96 o 
 -14   1  14        8.25       11.90      3.36 o 
 -13   1  14        0.20        1.25      2.43 o 
 -12   1  14        0.02        0.08      2.08 o 
 -11   1  14        2.53        3.37      2.13 o 
 -10   1  14        0.01        0.18      1.51 o 
  -9   1  14        3.06        2.44      2.39 o 
  -8   1  14        0.01       -1.32      1.77 o 
  -7   1  14      208.86      214.80      5.47 o 
  -6   1  14        3.72        3.08      1.55 o 
  -5   1  14       52.82       53.93      2.34 o 
  -4   1  14       69.70       74.25      3.12 o 
  -3   1  14       11.10        9.68      1.75 o 
  -2   1  14      153.94      137.14      5.51 o 
  -1   1  14      187.24      168.89      3.08 o 
   0   1  14      578.78      563.28     11.87 o 
   1   1  14        3.83        6.39      1.19 o 
   2   1  14        1.50        2.42      1.14 o 
   3   1  14       26.86       29.06      1.67 o 
   4   1  14        0.93        0.45      0.83 o 
   5   1  14        3.36        2.90      1.03 o 
   6   1  14       28.15       30.46      1.79 o 
   7   1  14       26.05       24.58      2.99 o 
   8   1  14        3.66        3.03      1.18 o 
   9   1  14        0.48        0.84      1.07 o 
  10   1  14        0.40        0.78      0.96 o 
  11   1  14        1.58        5.76      2.62 o 
  12   1  14        0.04       -2.30      3.40 o 
 -13   2  14        0.98        0.52      2.18 o 
 -12   2  14        1.47        2.75      2.93 o 
 -11   2  14        0.31        0.50      1.72 o 
 -10   2  14       13.10       14.43      3.66 o 
  -9   2  14        1.94        2.53      1.63 o 
  -8   2  14        1.44       -0.22      1.63 o 
  -7   2  14        0.04        1.30      1.72 o 
  -6   2  14      114.90      109.69      3.83 o 
  -5   2  14      171.29      168.08      4.04 o 
  -4   2  14       19.00       19.27      2.18 o 
  -3   2  14        0.38       -0.40      1.42 o 
  -2   2  14        1.21        1.78      1.37 o 
  -1   2  14      605.05      603.64     10.28 o 
   0   2  14      225.11      229.67      3.56 o 
   1   2  14      148.83      159.32      2.98 o 
   2   2  14       46.67       47.43      2.57 o 
   3   2  14        6.74        5.27      1.05 o 
   4   2  14       26.82       27.56      1.26 o 
   5   2  14       75.12       70.87      4.02 o 
   6   2  14        6.78        4.75      1.04 o 
   7   2  14        0.96        0.08      0.44 o 
   8   2  14        3.10        1.10      1.31 o 
   9   2  14        0.88        3.69      3.44 o 
  10   2  14        5.22       10.27      3.98 o 
  11   2  14        0.11        0.02      2.76 o 
 -12   3  14        0.16        0.94      1.83 o 
 -11   3  14        2.31       -0.35      1.84 o 
 -10   3  14        1.00       -0.12      1.37 o 
  -9   3  14        7.45        5.87      1.62 o 
  -8   3  14        2.20        2.41      1.54 o 
  -7   3  14      181.02      176.72      4.48 o 
  -6   3  14        7.42        4.31      2.06 o 
  -5   3  14       15.40       18.94      1.93 o 
  -4   3  14        3.89        5.90      1.64 o 
  -3   3  14       16.15       22.07      2.14 o 
  -2   3  14      289.22      313.48      5.73 o 
  -1   3  14      350.79      361.00      7.82 o 
   0   3  14      367.46      404.32      7.62 o 
   1   3  14        0.32        1.91      1.18 o 
   2   3  14      117.15      124.57      3.35 o 
   3   3  14       26.26       28.60      2.00 o 
   4   3  14       12.94        9.48      0.98 o 
   5   3  14        0.14        0.56      1.28 o 
   6   3  14        0.40        0.21      0.86 o 
   7   3  14        3.61        1.37      3.30 o 
   8   3  14        2.42        0.40      2.48 o 
   9   3  14        1.59       -0.22      2.79 o 
  10   3  14        0.01        3.40      3.47 o 
  11   3  14        0.02       -1.65      5.68 o 
 -11   4  14        0.03       -1.32      3.83 o 
 -10   4  14        0.10        0.46      2.48 o 
  -9   4  14        0.04       -1.17      2.15 o 
  -8   4  14        1.83        1.18      1.65 o 
  -7   4  14        0.65        0.94      1.87 o 
  -6   4  14       17.49       10.65      2.12 o 
  -5   4  14       17.42       10.55      2.39 o 
  -4   4  14       32.54       34.13      3.36 o 
  -3   4  14       13.92       10.63      1.78 o 
  -2   4  14       58.51       60.11      2.88 o 
  -1   4  14       17.08       23.04      1.74 o 
   0   4  14        2.94        1.05      1.30 o 
   1   4  14        0.10        0.29      1.07 o 
   2   4  14        5.96        5.11      1.04 o 
   3   4  14        1.39        0.06      1.69 o 
   4   4  14        2.53        0.37      0.97 o 
   5   4  14        0.08       -0.05      1.79 o 
   6   4  14        2.32        3.07      3.47 o 
   7   4  14       19.45       13.24     10.07 o 
   8   4  14        0.23       -1.26      4.93 o 
   9   4  14        2.94        3.44      5.99 o 
  -8   5  14        0.01        1.03      2.35 o 
  -7   5  14        5.56        9.52      3.17 o 
  -6   5  14       10.39        5.14      2.19 o 
  -5   5  14        1.15        2.78      2.11 o 
  -4   5  14        2.24        2.89      1.76 o 
  -3   5  14        1.55        0.42      1.23 o 
  -2   5  14        4.43        5.51      2.36 o 
  -1   5  14        0.05       -0.28      1.07 o 
   0   5  14        1.18        0.46      1.30 o 
   1   5  14        1.61        1.22      1.88 o 
   2   5  14        0.06        1.25      2.90 o 
   3   5  14        4.88        1.38      2.67 o 
   4   5  14        1.76        1.62      3.26 o 
   5   5  14        2.81        4.66      4.49 o 
   6   5  14        0.71        3.64      3.62 o 
   7   5  14        0.64       -0.55      2.99 o 
  -4   6  14        8.98       10.74      4.09 o 
  -3   6  14        0.08        3.21      2.51 o 
  -2   6  14        3.92        4.89      2.35 o 
  -1   6  14        0.84        9.91      5.64 o 
   0   6  14        0.20        0.14      2.79 o 
   1   6  14        2.04       -1.33      3.52 o 
   2   6  14        0.01        2.27      3.19 o 
 -13   0  15        0.78        1.88      2.80 o 
 -11   0  15        7.84        3.22      3.84 o 
  -9   0  15        1.37       -0.32      2.20 o 
  -7   0  15      899.71      946.69     19.38 o 
  -5   0  15     1592.99     1540.63     35.20 o 
  -3   0  15        3.19        1.95      1.70 o 
  -1   0  15        3.98       14.13      2.00 o 
   1   0  15      342.22      344.19      8.80 o 
   3   0  15       73.23       75.54      3.51 o 
   5   0  15       36.23       31.64      4.93 o 
   7   0  15       10.09       13.40      1.94 o 
   9   0  15        2.07       -0.33      1.55 o 
  11   0  15        0.34        1.61      2.30 o 
 -14   1  15        0.19       -0.14      3.14 o 
 -13   1  15        0.11       -0.21      3.06 o 
 -12   1  15        7.25        5.35      2.68 o 
 -11   1  15        0.01       -0.79      2.36 o 
 -10   1  15        0.22        0.07      2.29 o 
  -9   1  15       25.30       30.93      3.09 o 
  -8   1  15      152.50      154.07      4.75 o 
  -7   1  15      132.84      139.83      5.13 o 
  -6   1  15      466.02      454.35      8.35 o 
  -5   1  15        9.18        6.45      2.02 o 
  -4   1  15       35.15       32.37      2.39 o 
  -3   1  15       94.70       86.45      2.93 o 
  -2   1  15      116.52      118.14      3.47 o 
  -1   1  15      748.41      729.35     12.76 o 
   0   1  15      387.65      408.94      7.25 o 
   1   1  15      101.26       95.40      2.54 o 
   2   1  15       45.04       35.65      2.26 o 
   3   1  15      472.15      477.05      8.63 o 
   4   1  15        4.47        3.63      1.35 o 
   5   1  15        7.31        5.47      1.05 o 
   6   1  15        0.19       -0.10      0.81 o 
   7   1  15       12.82        9.77      1.36 o 
   8   1  15        0.17       -0.12      0.69 o 
   9   1  15        8.32        4.75      2.73 o 
  10   1  15        3.26        7.01      3.20 o 
  11   1  15        0.01        4.15      2.82 o 
  12   1  15        0.68        2.31      2.15 o 
 -13   2  15        0.78        0.29      3.03 o 
 -12   2  15        0.00        1.29      2.23 o 
 -11   2  15        5.17        4.27      2.87 o 
 -10   2  15       11.27       11.52      2.90 o 
  -9   2  15        8.80        7.87      2.56 o 
  -8   2  15        0.01       -0.60      1.91 o 
  -7   2  15        1.07        1.95      1.73 o 
  -6   2  15        2.76        3.96      2.05 o 
  -5   2  15      175.08      164.75      5.82 o 
  -4   2  15       81.63       90.73      3.21 o 
  -3   2  15        1.02       -0.30      1.06 o 
  -2   2  15       11.29       10.26      1.56 o 
  -1   2  15       67.44       60.35      2.63 o 
   0   2  15       69.85       65.29      2.90 o 
   1   2  15      533.79      554.82      7.09 o 
   2   2  15      330.54      357.50      9.14 o 
   3   2  15        7.34        5.58      0.98 o 
   4   2  15       12.19        8.57      1.16 o 
   5   2  15        4.61        3.50      1.05 o 
   6   2  15       19.45       18.89      2.68 o 
   7   2  15       23.58       20.73      3.91 o 
   8   2  15        2.98        2.43      1.38 o 
   9   2  15       11.44        8.58      3.71 o 
  10   2  15        0.02        4.19      3.05 o 
  11   2  15        1.23        2.83      3.08 o 
 -12   3  15        3.13        7.14      2.88 o 
 -11   3  15        2.43        2.91      1.93 o 
 -10   3  15        2.09        2.80      2.34 o 
  -9   3  15        5.03        3.18      1.89 o 
  -8   3  15        2.05        0.33      1.35 o 
  -7   3  15        0.73       -1.50      1.83 o 
  -6   3  15        0.14       -0.33      1.24 o 
  -5   3  15       15.49       16.47      2.48 o 
  -4   3  15      120.53      117.93      3.87 o 
  -3   3  15        8.20        6.37      1.81 o 
  -2   3  15      150.53      163.78      4.01 o 
  -1   3  15       65.18       58.15      3.04 o 
   0   3  15       80.50       78.76      3.42 o 
   1   3  15        1.77        1.14      1.07 o 
   2   3  15      123.16      133.75      3.59 o 
   3   3  15       42.50       45.50      3.19 o 
   4   3  15       27.87       22.23      1.91 o 
   5   3  15        1.79        1.00      1.11 o 
   6   3  15        4.02        0.33      1.25 o 
   7   3  15        0.80        1.66      2.06 o 
   8   3  15        0.17        0.85      2.77 o 
   9   3  15        5.32        1.59      3.42 o 
  10   3  15        0.13        0.89      3.27 o 
 -11   4  15        0.65       -0.86      6.11 o 
 -10   4  15        1.96        1.58      1.88 o 
  -9   4  15        0.04       -0.31      1.51 o 
  -8   4  15       14.56        8.28      2.18 o 
  -7   4  15        1.43        0.23      1.49 o 
  -6   4  15        0.36       -0.21      1.56 o 
  -5   4  15        4.63        2.77      1.72 o 
  -4   4  15       20.61       24.03      2.49 o 
  -3   4  15        9.49       10.28      1.80 o 
  -2   4  15        0.52        0.70      1.83 o 
  -1   4  15        1.58        2.35      1.51 o 
   0   4  15        2.95        1.88      1.57 o 
   1   4  15        8.00        3.13      1.34 o 
   2   4  15        6.29        6.82      2.16 o 
   3   4  15        0.15        0.33      2.12 o 
   4   4  15        0.50       -0.06      1.08 o 
   5   4  15        2.23        0.66      2.17 o 
   6   4  15        0.67       -0.05      2.83 o 
   7   4  15        0.56        0.14      3.19 o 
   8   4  15        0.65        3.22      3.94 o 
   9   4  15        0.15        1.46      3.76 o 
  -8   5  15        0.24        0.83      1.95 o 
  -7   5  15        0.01        0.44      2.05 o 
  -6   5  15        1.15        3.03      2.06 o 
  -5   5  15        1.52        0.28      1.57 o 
  -4   5  15        0.68        0.96      1.23 o 
  -3   5  15        3.00        1.95      1.53 o 
  -2   5  15        0.10        2.54      1.74 o 
  -1   5  15        0.00        2.02      1.89 o 
   0   5  15        0.80        2.50      1.68 o 
   1   5  15        0.00        2.91      3.73 o 
   2   5  15        6.14        2.73      2.08 o 
   3   5  15        0.23       -1.07      3.69 o 
   4   5  15        5.90        1.71      3.36 o 
   5   5  15        0.79       -1.36      2.70 o 
   6   5  15        1.06        0.29      3.14 o 
  -3   6  15        0.77        2.13      2.87 o 
  -2   6  15        2.57        5.79      2.53 o 
  -1   6  15        3.27       11.83      4.29 o 
   0   6  15        0.94       -1.17      3.13 o 
   1   6  15        4.18        6.62      8.87 o 
 -14   0  16        0.08        1.04      3.03 o 
 -12   0  16       77.75       96.44      7.26 o 
 -10   0  16        4.72        5.54      4.99 o 
  -8   0  16        8.81       10.40      3.64 o 
  -6   0  16      807.23      824.83     15.61 o 
  -4   0  16       29.11       37.39      3.97 o 
  -2   0  16      668.65      650.06     12.23 o 
   0   0  16       53.20       61.47      4.89 o 
   2   0  16      208.96      198.92      4.16 o 
   4   0  16        2.96        5.52      1.64 o 
   6   0  16       14.67       13.83      2.03 o 
   8   0  16       11.10        8.64      2.03 o 
  10   0  16        0.60        0.07      1.39 o 
  12   0  16        0.62        2.95      7.23 o 
 -13   1  16        0.60        0.26      1.64 o 
 -12   1  16        1.49        1.69      2.47 o 
 -11   1  16        0.66        1.04      2.28 o 
 -10   1  16        0.48        0.35      1.84 o 
  -9   1  16        3.65        2.94      2.16 o 
  -8   1  16        0.03        1.28      2.57 o 
  -7   1  16       28.95       23.63      2.62 o 
  -6   1  16      453.35      458.55      9.67 o 
  -5   1  16      165.47      160.21      4.30 o 
  -4   1  16      264.14      269.04      5.50 o 
  -3   1  16      131.49      113.45      3.22 o 
  -2   1  16       73.41       67.49      2.50 o 
  -1   1  16       51.39       56.96      3.79 o 
   0   1  16       37.41       41.19      2.36 o 
   1   1  16        7.42        8.83      1.94 o 
   2   1  16      471.96      499.68     11.33 o 
   3   1  16       26.81       27.53      1.97 o 
   4   1  16       59.73       56.03      2.18 o 
   5   1  16        5.10        3.99      1.09 o 
   6   1  16        6.67        7.31      1.29 o 
   7   1  16        1.24        0.00      0.82 o 
   8   1  16        1.04        0.45      0.79 o 
   9   1  16        3.29        2.59      1.01 o 
  10   1  16        0.63        0.96      2.49 o 
  11   1  16        0.64       -0.24      2.69 o 
 -13   2  16        0.93        2.56      2.71 o 
 -12   2  16        6.78        2.56      3.31 o 
 -11   2  16        4.19        5.40      2.52 o 
 -10   2  16        6.96        5.38      2.06 o 
  -9   2  16        1.70       -0.07      1.70 o 
  -8   2  16       13.56       12.05      2.62 o 
  -7   2  16       13.92       12.24      2.93 o 
  -6   2  16       10.69        8.92      2.39 o 
  -5   2  16      217.20      219.72      5.51 o 
  -4   2  16       27.70       23.73      2.59 o 
  -3   2  16      188.69      182.29      4.04 o 
  -2   2  16       73.12       71.86      2.58 o 
  -1   2  16        1.40        2.46      1.37 o 
   0   2  16      419.91      443.54     12.08 o 
   1   2  16      560.87      567.64      7.71 o 
   2   2  16       95.85      103.82      2.72 o 
   3   2  16       27.78       28.34      1.96 o 
   4   2  16       74.87       74.69      4.43 o 
   5   2  16       26.87       25.74      2.78 o 
   6   2  16        4.78        2.86      1.10 o 
   7   2  16        4.46        0.90      0.82 o 
   8   2  16        0.17        1.20      1.63 o 
   9   2  16        0.71       -3.11      3.11 o 
  10   2  16        0.73        6.02      3.42 o 
  11   2  16        0.40        3.22      4.84 o 
 -12   3  16        0.63        0.48      2.19 o 
 -11   3  16        3.37        1.68      2.62 o 
 -10   3  16        3.29        3.31      1.99 o 
  -9   3  16        0.11        0.22      1.58 o 
  -8   3  16        0.31        0.16      1.58 o 
  -7   3  16       15.75       12.09      3.32 o 
  -6   3  16        0.62        0.10      1.37 o 
  -5   3  16       44.26       38.33      2.67 o 
  -4   3  16       48.02       48.08      2.85 o 
  -3   3  16        3.05        3.67      1.61 o 
  -2   3  16       11.41       12.24      1.94 o 
  -1   3  16       39.51       38.88      2.62 o 
   0   3  16       72.97       80.74      2.94 o 
   1   3  16        0.83        1.82      1.43 o 
   2   3  16       37.55       40.11      2.16 o 
   3   3  16        1.40        1.28      1.01 o 
   4   3  16        9.97        5.69      1.28 o 
   5   3  16        8.78        2.37      1.57 o 
   6   3  16        0.09        0.40      1.21 o 
   7   3  16        4.38        0.19      2.12 o 
   8   3  16        0.35        1.85      4.59 o 
   9   3  16        1.01        0.78      3.44 o 
  10   3  16        0.62        2.40      3.51 o 
 -10   4  16        0.66        0.80      2.42 o 
  -9   4  16        0.18        1.79      2.98 o 
  -8   4  16        0.42        1.69      1.69 o 
  -7   4  16        0.92        1.24      1.58 o 
  -6   4  16        2.20        2.94      2.15 o 
  -5   4  16       47.56       53.45      5.39 o 
  -4   4  16        0.79        1.30      1.44 o 
  -3   4  16       13.43       13.95      2.74 o 
  -2   4  16        4.95        5.81      1.96 o 
  -1   4  16        0.87       -0.14      1.42 o 
   0   4  16        0.11        0.83      1.38 o 
   1   4  16       11.51        5.17      2.94 o 
   2   4  16       12.20        8.93      4.19 o 
   3   4  16        0.26        0.33      1.83 o 
   4   4  16        0.64        0.73      2.36 o 
   5   4  16        0.02        0.34      2.53 o 
   6   4  16        0.00        0.05      2.29 o 
   7   4  16        1.84        1.20      5.23 o 
   8   4  16        1.26        0.06      3.39 o 
  -8   5  16        1.83        0.65      2.72 o 
  -7   5  16        1.15        5.55      2.70 o 
  -6   5  16        0.00       -0.51      1.54 o 
  -5   5  16        3.94        1.56      1.94 o 
  -4   5  16        2.99        1.43      1.84 o 
  -3   5  16        0.26        0.96      1.67 o 
  -2   5  16        0.39        3.58      1.59 o 
  -1   5  16        0.98        0.81      1.59 o 
   0   5  16       10.22        8.05      2.14 o 
   1   5  16        0.97       -2.32      2.35 o 
   2   5  16        5.65        1.03      2.78 o 
   3   5  16        0.22        0.74      2.75 o 
   4   5  16        0.75        1.61      3.27 o 
   5   5  16        2.38        0.57      3.30 o 
   6   5  16        0.05        0.68      3.95 o 
 -13   0  17        4.36        3.37      4.07 o 
 -11   0  17        0.81       -0.84      2.99 o 
  -9   0  17        8.61       11.11      3.26 o 
  -7   0  17       40.47       42.36      4.11 o 
  -5   0  17       46.18       51.49      4.43 o 
  -3   0  17      309.08      316.73     21.18 o 
  -1   0  17       27.29       24.10      4.09 o 
   1   0  17      367.09      360.72     15.57 o 
   3   0  17       10.96       14.69      2.86 o 
   5   0  17       87.64       90.20      8.64 o 
   7   0  17        0.03       -0.97      2.20 o 
   9   0  17        0.75        0.51      1.40 o 
  11   0  17        5.01        3.45      2.95 o 
 -13   1  17        1.13        2.18      2.55 o 
 -12   1  17        0.35        1.95      2.44 o 
 -11   1  17        4.02        2.47      2.05 o 
 -10   1  17       11.08       13.42      2.78 o 
  -9   1  17        8.90       10.32      2.88 o 
  -8   1  17        2.50        3.47      1.86 o 
  -7   1  17       25.22       23.53      2.82 o 
  -6   1  17      178.23      172.82      4.80 o 
  -5   1  17      433.23      438.59      7.54 o 
  -4   1  17      424.28      434.24      7.67 o 
  -3   1  17      698.21      692.91     13.68 o 
  -2   1  17        1.23        0.05      1.10 o 
  -1   1  17       46.47       34.33      2.56 o 
   0   1  17       49.81       51.19      2.48 o 
   1   1  17      373.33      388.37      6.46 o 
   2   1  17      154.06      161.26      4.86 o 
   3   1  17      226.13      240.73      8.79 o 
   4   1  17       40.77       42.90      1.96 o 
   5   1  17       97.23       99.13      5.05 o 
   6   1  17        3.56        2.98      1.24 o 
   7   1  17        2.07        0.70      0.99 o 
   8   1  17        5.84        2.83      1.57 o 
   9   1  17        0.32        1.95      1.35 o 
  10   1  17        0.76        0.99      3.53 o 
  11   1  17        0.98       -3.89      3.89 o 
 -13   2  17        0.39        1.25      2.63 o 
 -12   2  17        0.01        1.09      2.19 o 
 -11   2  17        1.48        0.77      1.90 o 
 -10   2  17        5.73        6.01      3.12 o 
  -9   2  17        0.68        0.87      1.88 o 
  -8   2  17       33.10       41.44      3.42 o 
  -7   2  17       59.05       59.79      3.70 o 
  -6   2  17       52.60       51.32      3.42 o 
  -5   2  17      163.08      173.15      3.81 o 
  -4   2  17      170.72      171.83      4.32 o 
  -3   2  17        6.32        5.73      1.95 o 
  -2   2  17       96.36      107.67      3.46 o 
  -1   2  17       96.07       94.01      2.82 o 
   0   2  17        6.42        4.31      1.46 o 
   1   2  17        9.46        8.78      1.85 o 
   2   2  17        8.95        8.65      1.80 o 
   3   2  17        0.06        0.75      1.05 o 
   4   2  17      165.12      167.19      9.73 o 
   5   2  17        0.15       -0.05      1.05 o 
   6   2  17       25.70       19.11      3.61 o 
   7   2  17        0.62        1.26      0.94 o 
   8   2  17        8.31        4.75      2.65 o 
   9   2  17        2.76        6.98      2.74 o 
  10   2  17        0.02        2.45      2.40 o 
  11   2  17        0.16       -6.01      6.01 o 
 -12   3  17        1.09       -1.89      2.29 o 
 -11   3  17        0.75        1.63      2.95 o 
 -10   3  17        7.38        2.75      2.65 o 
  -9   3  17        0.28       -0.31      1.33 o 
  -8   3  17        2.04        0.06      1.38 o 
  -7   3  17        0.55       -0.24      1.35 o 
  -6   3  17        4.44        7.94      2.13 o 
  -5   3  17       13.66       13.43      2.18 o 
  -4   3  17        4.81        3.45      1.86 o 
  -3   3  17        1.62        2.05      1.34 o 
  -2   3  17        5.59       10.29      1.99 o 
  -1   3  17        7.83        7.91      2.35 o 
   0   3  17       32.61       35.70      2.39 o 
   1   3  17        0.83        1.51      1.52 o 
   2   3  17        3.97        3.31      1.47 o 
   3   3  17       36.98       34.79      2.23 o 
   4   3  17       11.62        6.16      2.19 o 
   5   3  17        8.44        2.14      1.67 o 
   6   3  17        0.00        1.16      2.44 o 
   7   3  17        0.16       -0.14      2.31 o 
   8   3  17        1.83        0.48      2.47 o 
   9   3  17        7.13        3.94      5.44 o 
 -10   4  17        1.64        1.90      2.72 o 
  -9   4  17        0.33        1.12      2.30 o 
  -8   4  17        0.03        0.71      1.65 o 
  -7   4  17        0.00       -0.79      1.94 o 
  -6   4  17       17.67        8.94      2.24 o 
  -5   4  17        0.02        0.85      1.48 o 
  -4   4  17        0.18       -0.12      1.82 o 
  -3   4  17        0.96        1.62      2.26 o 
  -2   4  17       52.22       56.73      3.07 o 
  -1   4  17        0.00       -0.62      1.52 o 
   0   4  17        1.36        1.35      1.54 o 
   1   4  17        7.51        2.66      2.12 o 
   2   4  17        0.39       -0.56      1.12 o 
   3   4  17        0.17        0.57      1.96 o 
   4   4  17        4.69        1.14      2.35 o 
   5   4  17        0.82       -0.23      2.76 o 
   6   4  17        0.16       -0.09      2.33 o 
   7   4  17        0.22       -2.29      3.21 o 
   8   4  17        0.36       -0.42      2.74 o 
  -7   5  17        0.81       -1.19      2.45 o 
  -6   5  17        4.87        4.18      2.23 o 
  -5   5  17        0.05        1.50      1.49 o 
  -4   5  17        0.64        1.43      1.78 o 
  -3   5  17        3.18        4.46      2.41 o 
  -2   5  17        2.15        3.92      1.68 o 
  -1   5  17        0.17       -0.92      1.44 o 
   0   5  17        8.30        6.73      3.14 o 
   1   5  17        4.53        4.72      3.13 o 
   2   5  17        0.03       -0.28      3.85 o 
   3   5  17        3.34        1.27      2.14 o 
   4   5  17        1.94        0.21      3.12 o 
   5   5  17        4.27        6.08      4.57 o 
 -12   0  18        0.99       -0.26      3.08 o 
 -10   0  18       23.33       15.68     13.82 o 
  -8   0  18       26.51       31.75      3.91 o 
  -6   0  18        0.06       -0.71      2.43 o 
  -4   0  18        2.84        3.66      2.76 o 
  -2   0  18      274.75      270.82      8.53 o 
   0   0  18        7.48        7.64      2.58 o 
   2   0  18       99.11      114.62      5.74 o 
   4   0  18      328.49      384.32     18.24 o 
   6   0  18       42.33       41.17      5.29 o 
   8   0  18       10.86       13.58      3.15 o 
  10   0  18        2.19        5.27      5.17 o 
 -13   1  18        0.64       -0.03      2.68 o 
 -12   1  18        3.49        1.81      2.45 o 
 -11   1  18        1.01        1.35      2.62 o 
 -10   1  18       84.50      103.89      6.17 o 
  -9   1  18        9.00        5.87      2.67 o 
  -8   1  18       17.07       15.35      2.60 o 
  -7   1  18        1.07        0.17      1.63 o 
  -6   1  18        0.03        0.13      2.09 o 
  -5   1  18      114.14       99.04      3.76 o 
  -4   1  18      457.09      484.09      7.89 o 
  -3   1  18       24.14       26.38      2.33 o 
  -2   1  18      109.28      116.15      3.93 o 
  -1   1  18      463.60      469.67      7.63 o 
   0   1  18      290.97      303.75      5.61 o 
   1   1  18       57.80       61.25      3.05 o 
   2   1  18       27.53       30.94      2.17 o 
   3   1  18       56.84       54.49      3.26 o 
   4   1  18       43.02       45.53      2.17 o 
   5   1  18       14.80       15.66      2.08 o 
   6   1  18       43.64       47.01      2.46 o 
   7   1  18        1.04        1.81      1.18 o 
   8   1  18        0.64       -0.29      1.29 o 
   9   1  18        0.04        1.15      1.24 o 
  10   1  18        0.00        4.35      3.02 o 
  11   1  18        0.26        0.11      3.86 o 
 -12   2  18        0.30        0.00      1.47 o 
 -11   2  18        0.47        0.77      2.38 o 
 -10   2  18        0.00        1.05      2.40 o 
  -9   2  18       17.04       22.79      5.05 o 
  -8   2  18        6.89        5.34      2.53 o 
  -7   2  18       18.09       12.70      2.88 o 
  -6   2  18        3.52        1.71      1.79 o 
  -5   2  18        8.93       10.65      2.15 o 
  -4   2  18       83.94       90.57      3.28 o 
  -3   2  18      237.95      238.33      6.58 o 
  -2   2  18      182.28      191.83      6.81 o 
  -1   2  18        3.94        2.60      1.78 o 
   0   2  18        0.17        0.21      1.16 o 
   1   2  18        6.35        5.19      1.59 o 
   2   2  18       80.70       82.73      5.11 o 
   3   2  18       86.32       80.37      4.32 o 
   4   2  18        0.35        0.44      1.13 o 
   5   2  18        1.62        1.48      1.21 o 
   6   2  18        0.55        1.03      0.99 o 
   7   2  18       17.24       11.43      5.41 o 
   8   2  18        0.14        1.42      1.67 o 
   9   2  18        0.04       -0.26      4.36 o 
  10   2  18        0.05       -0.41      2.53 o 
 -11   3  18        1.46        3.08      2.57 o 
 -10   3  18        2.12        0.99      2.41 o 
  -9   3  18        1.36        1.05      1.54 o 
  -8   3  18       24.95       25.21      4.16 o 
  -7   3  18        0.01       -0.79      1.74 o 
  -6   3  18        0.47        0.21      1.41 o 
  -5   3  18       12.16        9.59      2.38 o 
  -4   3  18       10.78        6.23      1.82 o 
  -3   3  18       38.21       49.06      2.84 o 
  -2   3  18       28.31       28.09      2.53 o 
  -1   3  18        3.59        4.40      1.79 o 
   0   3  18        0.01        0.47      1.19 o 
   1   3  18       24.95       27.45      1.91 o 
   2   3  18        5.79        5.61      1.67 o 
   3   3  18       28.44       24.29      3.98 o 
   4   3  18        0.47        0.59      0.94 o 
   5   3  18        0.32       -1.58      1.83 o 
   6   3  18        0.18        0.69      2.27 o 
   7   3  18        0.32        1.37      2.69 o 
   8   3  18        0.31        0.30      3.44 o 
   9   3  18        0.14       -1.23      2.90 o 
 -10   4  18        0.00        1.75      2.25 o 
  -9   4  18        2.12        3.48      3.12 o 
  -8   4  18        0.23        1.52      2.10 o 
  -7   4  18        0.04        2.51      2.03 o 
  -6   4  18        1.29        1.31      1.73 o 
  -5   4  18        0.06       -0.98      1.74 o 
  -4   4  18        5.59        4.42      2.15 o 
  -3   4  18       37.62       37.15      5.33 o 
  -2   4  18        5.59        4.03      1.79 o 
  -1   4  18       10.26       10.69      3.35 o 
   0   4  18        3.39        1.99      1.44 o 
   1   4  18        0.65        0.02      1.43 o 
   2   4  18        4.43        2.63      1.83 o 
   3   4  18        0.67       -0.19      1.88 o 
   4   4  18        1.38        1.08      3.09 o 
   5   4  18        2.26       -0.05      2.33 o 
   6   4  18        0.08        1.56      2.30 o 
   7   4  18        0.05        0.98      4.49 o 
  -7   5  18        1.32        4.64      3.02 o 
  -6   5  18        0.60        1.89      2.29 o 
  -5   5  18        2.48        3.08      2.96 o 
  -4   5  18        0.18       -0.32      1.83 o 
  -3   5  18        0.48        0.37      1.65 o 
  -2   5  18        0.15        0.81      1.75 o 
  -1   5  18        1.15        1.59      1.28 o 
   0   5  18        1.47       -0.42      2.65 o 
   1   5  18        0.43        1.29      2.86 o 
   2   5  18        3.06        0.28      3.43 o 
   3   5  18        2.39        1.13      2.53 o 
   4   5  18        1.75        1.56      3.34 o 
   5   5  18        2.35        2.06      4.87 o 
 -13   0  19        1.61        2.33      4.19 o 
 -11   0  19        0.14        0.25      3.30 o 
  -9   0  19       13.42        3.14      5.13 o 
  -7   0  19        1.10        1.09      2.73 o 
  -5   0  19      205.61      184.10      7.48 o 
  -3   0  19       96.28       88.91      4.29 o 
  -1   0  19       47.22       54.99      8.32 o 
   1   0  19      229.24      244.59     10.54 o 
   3   0  19      300.59      323.29      9.55 o 
   5   0  19       39.17       36.99      3.07 o 
   7   0  19       47.14       51.94      4.29 o 
   9   0  19        0.10        1.79      2.34 o 
  11   0  19        0.73        4.78      2.79 o 
 -13   1  19        0.11        0.18      1.99 o 
 -12   1  19        0.02       -0.12      2.27 o 
 -11   1  19        6.17        3.44      2.87 o 
 -10   1  19        0.06       -0.21      1.81 o 
  -9   1  19        4.42        1.03      2.08 o 
  -8   1  19        0.80        1.73      2.55 o 
  -7   1  19       17.50       21.75      3.04 o 
  -6   1  19       19.36       21.74      2.87 o 
  -5   1  19       86.26       78.30      4.89 o 
  -4   1  19       33.88       39.88      4.17 o 
  -3   1  19       24.11       25.57      3.61 o 
  -2   1  19        4.16        4.33      1.77 o 
  -1   1  19      143.86      149.85      4.05 o 
   0   1  19        1.16       -0.24      1.45 o 
   1   1  19       92.26       93.65      3.80 o 
   2   1  19        0.11       -0.12      1.11 o 
   3   1  19        0.95        0.66      1.32 o 
   4   1  19       24.89       26.23      2.04 o 
   5   1  19        0.62       -0.24      1.33 o 
   6   1  19       30.71       31.50      2.32 o 
   7   1  19        0.99        0.31      1.23 o 
   8   1  19        5.70        3.49      1.51 o 
   9   1  19        0.68        0.68      1.81 o 
  10   1  19        2.41        7.94      4.65 o 
 -12   2  19        5.92        2.40      2.64 o 
 -11   2  19        0.66        0.21      2.44 o 
 -10   2  19        0.47        1.06      2.29 o 
  -9   2  19       17.71       17.02      4.50 o 
  -8   2  19       34.52       35.66      3.73 o 
  -7   2  19        0.16        1.00      1.77 o 
  -6   2  19       21.29       20.59      4.07 o 
  -5   2  19       37.14       33.03      2.85 o 
  -4   2  19      111.89       94.60      3.75 o 
  -3   2  19      140.65      155.44      4.12 o 
  -2   2  19      387.66      406.86     14.41 o 
  -1   2  19       91.85      101.81      3.96 o 
   0   2  19        0.47       -0.63      1.32 o 
   1   2  19       31.84       38.06      2.11 o 
   2   2  19        5.63        5.73      1.74 o 
   3   2  19       36.10       38.10      3.50 o 
   4   2  19        2.14        2.40      1.36 o 
   5   2  19       21.18       18.38      1.97 o 
   6   2  19        0.36        0.56      1.14 o 
   7   2  19        0.13        0.19      1.79 o 
   8   2  19        1.58        2.31      2.76 o 
   9   2  19        0.08        1.39      2.79 o 
  10   2  19        0.22        5.65      5.77 o 
 -11   3  19        7.03        7.86      2.76 o 
 -10   3  19        1.59        0.89      2.22 o 
  -9   3  19        0.22       -0.01      1.53 o 
  -8   3  19        0.87        0.12      1.53 o 
  -7   3  19        0.01        0.10      1.71 o 
  -6   3  19       24.13       22.38      6.02 o 
  -5   3  19       28.16       28.33      3.55 o 
  -4   3  19       60.71       70.40      3.54 o 
  -3   3  19       70.12       75.66      3.62 o 
  -2   3  19       16.33       23.06      2.82 o 
  -1   3  19        0.01        0.25      1.50 o 
   0   3  19       56.40       71.34      4.84 o 
   1   3  19        6.96        5.98      1.63 o 
   2   3  19       25.64       26.33      2.02 o 
   3   3  19        0.53       -0.46      0.91 o 
   4   3  19        0.01        0.50      0.98 o 
   5   3  19        1.78        1.68      1.97 o 
   6   3  19        9.92        1.52      2.55 o 
   7   3  19        5.15        0.50      2.23 o 
   8   3  19        0.95        1.36      2.33 o 
   9   3  19        0.13        0.57      2.77 o 
  -9   4  19        0.07        1.15      1.99 o 
  -8   4  19       18.64       15.31      5.02 o 
  -7   4  19        1.21        2.52      2.26 o 
  -6   4  19        0.00        1.78      1.90 o 
  -5   4  19        0.35        0.38      1.69 o 
  -4   4  19        0.68       -0.20      1.61 o 
  -3   4  19       13.79        6.95      3.60 o 
  -2   4  19        0.03       -0.17      1.97 o 
  -1   4  19        7.96        6.83      3.19 o 
   0   4  19        2.25       -0.19      1.23 o 
   1   4  19        7.06        5.24      1.89 o 
   2   4  19        0.20        0.82      2.75 o 
   3   4  19       13.49        3.61      5.66 o 
   4   4  19        0.08        2.28      3.20 o 
   5   4  19        2.48        1.22      2.36 o 
   6   4  19        2.71        2.19      2.78 o 
   7   4  19        0.40       -2.37      3.64 o 
  -6   5  19        1.41       -0.05      1.97 o 
  -5   5  19        1.22        1.12      1.72 o 
  -4   5  19       14.22        7.16      4.60 o 
  -3   5  19        0.18        3.78      1.79 o 
  -2   5  19        0.85        0.85      1.70 o 
  -1   5  19        4.19        4.62      1.70 o 
   0   5  19        6.41        3.51      2.59 o 
   1   5  19        5.94        4.75      4.00 o 
   2   5  19        0.97       -0.18      2.51 o 
   3   5  19        3.59        1.94      3.38 o 
   4   5  19        0.00        0.06      2.59 o 
 -12   0  20        4.48        1.08      3.58 o 
 -10   0  20        3.32        2.37      4.08 o 
  -8   0  20       76.53       87.89      8.00 o 
  -6   0  20       54.23       61.41      5.10 o 
  -4   0  20        9.48       11.44      3.10 o 
  -2   0  20      176.87      188.26      8.31 o 
   0   0  20       44.91       53.32      3.57 o 
   2   0  20       62.99       66.24      8.03 o 
   4   0  20       38.12       44.78      4.89 o 
   6   0  20       62.07       62.53      4.83 o 
   8   0  20       29.56        8.75      5.25 o 
  10   0  20        2.23        1.22      1.86 o 
 -13   1  20        0.04       -0.47      2.39 o 
 -12   1  20        3.87        2.47      3.08 o 
 -11   1  20        4.40        4.16      3.35 o 
 -10   1  20        4.49        2.19      2.50 o 
  -9   1  20        0.04       -1.01      2.56 o 
  -8   1  20       72.21       84.60      4.83 o 
  -7   1  20       43.62       49.75      4.20 o 
  -6   1  20       14.98       10.13      2.70 o 
  -5   1  20       29.61       23.32      2.98 o 
  -4   1  20        5.63        5.88      2.38 o 
  -3   1  20      128.49      125.56      4.65 o 
  -2   1  20      141.06      132.90      5.55 o 
  -1   1  20        0.57        0.57      1.48 o 
   0   1  20      167.67      174.67      5.16 o 
   1   1  20      198.44      212.72      7.57 o 
   2   1  20        8.23        8.06      1.76 o 
   3   1  20        4.18        6.81      1.67 o 
   4   1  20        8.39        8.71      1.49 o 
   5   1  20       30.17       33.26      3.17 o 
   6   1  20        5.90        5.79      1.65 o 
   7   1  20        3.14        3.08      1.49 o 
   8   1  20        0.28       -0.02      1.07 o 
   9   1  20        1.73       -1.69      2.13 o 
  10   1  20        0.22        0.71      2.89 o 
 -12   2  20        0.80        0.65      3.30 o 
 -11   2  20        3.28        3.59      2.67 o 
 -10   2  20        1.52        0.56      1.73 o 
  -9   2  20        5.33        3.51      2.78 o 
  -8   2  20       20.84       17.32      5.56 o 
  -7   2  20        4.66        1.14      1.87 o 
  -6   2  20      129.26      122.91      3.64 o 
  -5   2  20        7.74        4.32      2.43 o 
  -4   2  20        2.10        2.02      1.93 o 
  -3   2  20        0.14        0.94      1.50 o 
  -2   2  20       58.44       68.87      3.76 o 
  -1   2  20       47.83       44.76      3.94 o 
   0   2  20      156.21      172.14      8.13 o 
   1   2  20       48.53       57.34      3.10 o 
   2   2  20       26.99       28.64      2.65 o 
   3   2  20        8.00        5.41      1.73 o 
   4   2  20        0.72        0.48      1.24 o 
   5   2  20        1.40        1.02      1.33 o 
   6   2  20        1.00        1.12      1.31 o 
   7   2  20        0.23        2.63      2.33 o 
   8   2  20        1.05        2.56      2.44 o 
   9   2  20        1.11       -0.11      4.02 o 
 -11   3  20        0.11        1.47      2.83 o 
 -10   3  20        2.02        0.96      1.89 o 
  -9   3  20        0.64       -0.22      1.75 o 
  -8   3  20        0.55        0.66      2.31 o 
  -7   3  20       18.74        6.57      3.44 o 
  -6   3  20        1.47        1.07      1.98 o 
  -5   3  20        2.64        1.76      2.25 o 
  -4   3  20        0.00        0.15      1.61 o 
  -3   3  20       14.91       12.40      2.08 o 
  -2   3  20        4.99        5.07      2.83 o 
  -1   3  20      106.49      118.42      4.42 o 
   0   3  20       14.15       17.18      2.14 o 
   1   3  20       17.14       20.78      2.07 o 
   2   3  20        4.81        6.14      2.03 o 
   3   3  20       24.09       19.47      3.66 o 
   4   3  20        0.28        1.20      2.23 o 
   5   3  20       25.34       14.47      4.59 o 
   6   3  20        0.44       -0.71      2.80 o 
   7   3  20        1.29        2.67      3.70 o 
   8   3  20        0.37        1.05      2.82 o 
  -9   4  20        7.79        6.31      2.73 o 
  -8   4  20        2.60        2.45      2.10 o 
  -7   4  20        1.01        1.09      2.31 o 
  -6   4  20        3.19        2.13      2.44 o 
  -5   4  20        3.03        2.64      2.14 o 
  -4   4  20        6.38        4.00      3.28 o 
  -3   4  20        1.33       -0.81      2.05 o 
  -2   4  20        7.45        4.47      2.36 o 
  -1   4  20        0.79        0.69      1.64 o 
   0   4  20        0.40       -0.56      1.64 o 
   1   4  20        8.36       10.80      2.52 o 
   2   4  20        0.59        0.03      2.13 o 
   3   4  20        0.55       -0.41      2.76 o 
   4   4  20        2.14        0.02      2.39 o 
   5   4  20        1.62        1.53      2.83 o 
   6   4  20        0.09       -0.24      2.29 o 
  -6   5  20        6.45        4.24      2.31 o 
  -5   5  20        5.47        4.34      2.02 o 
  -4   5  20        0.01        0.60      2.50 o 
  -3   5  20        0.09        0.45      1.86 o 
  -2   5  20        0.41        0.97      1.90 o 
  -1   5  20        0.80       -0.39      1.73 o 
   0   5  20        0.10        1.29      3.02 o 
   1   5  20        0.21        2.41      4.37 o 
   2   5  20        0.22       -0.28      2.62 o 
   3   5  20        1.48        1.22      3.65 o 
 -11   0  21        2.10        1.70      4.30 o 
  -9   0  21       30.85       43.57      5.78 o 
  -7   0  21        2.12        6.59      3.91 o 
  -5   0  21       24.94       25.34      5.06 o 
  -3   0  21      481.59      494.90     12.05 o 
  -1   0  21       21.82       20.42      6.17 o 
   1   0  21        0.07        0.48      1.51 o 
   3   0  21      235.51      270.00     11.72 o 
   5   0  21       32.99       30.91      3.13 o 
   7   0  21        0.11       -0.28      1.88 o 
   9   0  21        4.02        4.61      3.37 o 
 -12   1  21        1.70        0.51      2.63 o 
 -11   1  21        0.68       -0.50      2.17 o 
 -10   1  21        3.53        4.61      2.59 o 
  -9   1  21        1.94        2.09      2.14 o 
  -8   1  21        0.21       -0.15      2.35 o 
  -7   1  21       35.89       44.29      3.76 o 
  -6   1  21       18.91       16.89      3.46 o 
  -5   1  21        3.33        5.10      2.22 o 
  -4   1  21       14.69       18.99      2.92 o 
  -3   1  21        0.47        0.07      1.76 o 
  -2   1  21        6.18        3.10      1.78 o 
  -1   1  21        5.76        4.72      1.88 o 
   0   1  21      140.54      137.67      5.19 o 
   1   1  21        0.05        0.65      1.37 o 
   2   1  21       41.27       41.04      2.35 o 
   3   1  21        3.15        3.22      1.67 o 
   4   1  21        5.37        5.50      1.53 o 
   5   1  21       16.55       16.06      1.70 o 
   6   1  21        0.12        0.63      1.39 o 
   7   1  21        2.20        1.43      1.39 o 
   8   1  21        2.15        1.50      1.37 o 
   9   1  21        0.17        1.68      2.19 o 
  10   1  21        1.23        5.92      6.87 o 
 -12   2  21        2.55        0.43      2.54 o 
 -11   2  21        0.13        0.70      2.33 o 
 -10   2  21        8.47        3.68      2.73 o 
  -9   2  21        8.67        4.92      4.02 o 
  -8   2  21       10.77        8.56      3.18 o 
  -7   2  21        0.58        0.59      1.72 o 
  -6   2  21       22.08       16.61      3.21 o 
  -5   2  21        0.41        1.54      2.35 o 
  -4   2  21        2.69        1.28      1.85 o 
  -3   2  21       16.42       16.72      2.39 o 
  -2   2  21       12.39       10.39      2.10 o 
  -1   2  21        3.14        3.25      2.27 o 
   0   2  21       62.49       66.27      3.51 o 
   1   2  21       27.53       24.87      2.47 o 
   2   2  21        3.61        4.68      2.27 o 
   3   2  21        0.19        0.47      1.18 o 
   4   2  21        5.12        4.91      1.76 o 
   5   2  21        3.09        2.96      1.62 o 
   6   2  21        1.71        2.12      1.87 o 
   7   2  21        2.13        0.68      1.65 o 
   8   2  21        1.24        3.16      2.99 o 
   9   2  21        1.18        1.52      2.61 o 
 -10   3  21        6.65        4.39      2.13 o 
  -9   3  21        6.49        2.50      2.24 o 
  -8   3  21        7.71        1.73      2.36 o 
  -7   3  21        2.73        1.90      2.01 o 
  -6   3  21       11.81        6.98      3.65 o 
  -5   3  21        2.40        2.07      2.41 o 
  -4   3  21       58.21       71.88      3.40 o 
  -3   3  21       17.53       16.30      2.21 o 
  -2   3  21       68.64       70.28      4.85 o 
  -1   3  21       12.07       10.58      1.99 o 
   0   3  21       25.58       28.88      2.89 o 
   1   3  21        0.11        1.17      1.76 o 
   2   3  21       11.55        6.30      1.87 o 
   3   3  21        0.08       -0.45      1.28 o 
   4   3  21        5.93        5.66      2.79 o 
   5   3  21        0.02        0.18      1.99 o 
   6   3  21        0.01        0.70      3.10 o 
   7   3  21        1.58        4.83      3.62 o 
   8   3  21        0.00        2.26      3.75 o 
  -8   4  21        7.43        5.91      2.60 o 
  -7   4  21        0.80        2.26      2.33 o 
  -6   4  21       28.40       39.59      6.13 o 
  -5   4  21        4.28        1.82      2.03 o 
  -4   4  21        0.88        1.41      2.21 o 
  -3   4  21       11.63       11.08      2.92 o 
  -2   4  21       24.89       35.14      2.95 o 
  -1   4  21       19.38       10.10      3.00 o 
   0   4  21       11.32       13.51      3.06 o 
   1   4  21       12.28        8.68      3.57 o 
   2   4  21        2.10        0.43      2.61 o 
   3   4  21       14.22        1.10      1.92 o 
   4   4  21        3.22       -0.21      2.61 o 
   5   4  21        7.90        1.33      2.97 o 
   6   4  21        0.54        0.39      4.04 o 
  -5   5  21        0.55        2.27      2.36 o 
  -4   5  21        0.56       -0.97      2.11 o 
  -3   5  21        0.13        0.71      1.61 o 
  -2   5  21        9.22        9.79      2.17 o 
  -1   5  21        2.09        3.32      3.23 o 
   0   5  21        0.14        0.47      4.27 o 
   1   5  21        0.33       -0.86      2.83 o 
   2   5  21        0.32        0.57      2.99 o 
 -12   0  22        5.78        2.94      5.62 o 
 -10   0  22       20.09        7.18     11.24 o 
  -8   0  22        8.14        3.42      3.58 o 
  -6   0  22      231.26      242.46     24.01 o 
  -4   0  22       36.31       28.56      3.77 o 
  -2   0  22        0.07        0.91      2.31 o 
   0   0  22      379.48      400.84     12.28 o 
   2   0  22      249.61      287.54     14.61 o 
   4   0  22        4.88        7.00      2.76 o 
   6   0  22       10.83        9.28      2.22 o 
   8   0  22        0.00        3.64      2.54 o 
 -12   1  22        0.23       -1.07      2.64 o 
 -11   1  22        0.01        0.87      2.38 o 
 -10   1  22        4.13        3.71      2.87 o 
  -9   1  22        9.41        9.12      3.28 o 
  -8   1  22       15.55       13.07      3.53 o 
  -7   1  22        5.54        3.84      2.35 o 
  -6   1  22        1.83        3.33      2.53 o 
  -5   1  22        6.89        7.76      3.08 o 
  -4   1  22      114.09      122.44      4.69 o 
  -3   1  22       35.83       24.82      3.90 o 
  -2   1  22       30.16       41.16      2.81 o 
  -1   1  22       37.58       39.89      2.80 o 
   0   1  22        0.02       -0.10      1.23 o 
   1   1  22        2.77        4.27      1.68 o 
   2   1  22       62.69       66.30      3.31 o 
   3   1  22       28.06       31.56      2.71 o 
   4   1  22        6.24        5.21      1.42 o 
   5   1  22        0.65       -0.21      1.35 o 
   6   1  22        2.28        2.03      1.34 o 
   7   1  22        5.59        3.03      1.46 o 
   8   1  22        4.52        2.01      1.56 o 
   9   1  22        0.90        3.06      2.12 o 
 -11   2  22        4.53        2.44      2.72 o 
 -10   2  22       20.39        5.43      4.54 o 
  -9   2  22        3.08        1.18      2.37 o 
  -8   2  22        0.68       -0.17      2.20 o 
  -7   2  22        4.94        3.10      2.24 o 
  -6   2  22       24.83       24.71      4.06 o 
  -5   2  22       81.81       87.56      3.88 o 
  -4   2  22       48.74       51.40      4.99 o 
  -3   2  22        0.09        1.63      2.26 o 
  -2   2  22        0.03        0.37      1.39 o 
  -1   2  22        4.17        4.19      1.83 o 
   0   2  22       52.45       56.09      3.86 o 
   1   2  22        0.69        0.15      1.18 o 
   2   2  22        0.02        0.24      1.10 o 
   3   2  22       10.15        7.44      1.61 o 
   4   2  22        0.13        1.64      1.49 o 
   5   2  22        0.20        1.13      1.30 o 
   6   2  22        2.64        0.20      2.43 o 
   7   2  22        7.00        5.94      4.21 o 
   8   2  22        0.01        0.12      3.24 o 
 -10   3  22        0.22        1.99      2.24 o 
  -9   3  22        2.46       -0.08      2.06 o 
  -8   3  22        0.03        0.13      2.11 o 
  -7   3  22        7.78        2.32      2.09 o 
  -6   3  22        3.28        1.63      2.10 o 
  -5   3  22        0.35        0.43      2.13 o 
  -4   3  22       33.20       40.12      3.27 o 
  -3   3  22        0.00        2.51      2.24 o 
  -2   3  22        5.14        3.68      2.75 o 
  -1   3  22        2.21        1.58      1.86 o 
   0   3  22        6.28        4.91      2.38 o 
   1   3  22       35.94       38.75      3.93 o 
   2   3  22        5.69        2.57      2.03 o 
   3   3  22       30.71       41.14      5.14 o 
   4   3  22        2.24        1.12      1.96 o 
   5   3  22       10.36        6.90      3.73 o 
   6   3  22        0.83        0.94      2.96 o 
   7   3  22        8.95        7.95      4.60 o 
  -8   4  22        1.59        1.62      2.30 o 
  -7   4  22        0.00        0.96      2.06 o 
  -6   4  22       13.50        6.47      3.77 o 
  -5   4  22        1.29       -0.13      2.02 o 
  -4   4  22        1.78        0.87      1.97 o 
  -3   4  22       13.02       18.86      3.21 o 
  -2   4  22        7.83        5.48      2.18 o 
  -1   4  22        8.38        5.03      1.84 o 
   0   4  22        0.06        1.38      1.68 o 
   1   4  22        5.00        1.67      2.28 o 
   2   4  22        5.55        0.17      3.55 o 
   3   4  22        1.02        0.93      1.96 o 
   4   4  22        1.72        0.69      2.81 o 
   5   4  22        1.70       -1.25      3.52 o 
  -3   5  22        2.19        3.92      3.22 o 
  -2   5  22        0.86        4.41      2.92 o 
  -1   5  22        0.59       -1.37      2.61 o 
   0   5  22        2.31       -0.09      3.69 o 
   1   5  22        0.02        0.30      3.51 o 
 -11   0  23       27.17       17.85     16.79 o 
  -9   0  23       14.45        8.81      9.19 o 
  -7   0  23       38.09       27.55     21.20 o 
  -5   0  23       17.18       23.73      4.80 o 
  -3   0  23       19.30       31.47      4.69 o 
  -1   0  23       58.78       57.65     18.06 o 
   1   0  23       18.15       21.37      4.60 o 
   3   0  23        4.15        5.46      2.23 o 
   5   0  23        4.22        2.64      2.24 o 
   7   0  23        2.00       -1.94      3.06 o 
   9   0  23        0.00        1.21      2.48 o 
 -12   1  23        0.34        0.83      2.76 o 
 -11   1  23       18.77       13.97      4.48 o 
 -10   1  23       11.58       10.62      3.48 o 
  -9   1  23        0.15        0.21      2.31 o 
  -8   1  23       10.80        9.88      3.26 o 
  -7   1  23       25.27       27.91      3.82 o 
  -6   1  23        7.91        7.55      2.63 o 
  -5   1  23        9.43        9.34      2.71 o 
  -4   1  23       47.70       51.42      4.36 o 
  -3   1  23        3.48        1.70      2.07 o 
  -2   1  23        1.42        0.76      1.64 o 
  -1   1  23      106.63      124.82      5.85 o 
   0   1  23        6.35        2.40      1.66 o 
   1   1  23        1.72        2.87      1.96 o 
   2   1  23      115.15      125.53      4.10 o 
   3   1  23        2.39        2.79      1.57 o 
   4   1  23       28.58       30.53      2.31 o 
   5   1  23       15.56       12.36      2.17 o 
   6   1  23        0.57       -0.17      1.42 o 
   7   1  23        5.00        3.95      1.54 o 
   8   1  23        0.50       -0.83      2.44 o 
   9   1  23        0.54        1.57      2.24 o 
 -11   2  23        5.87        2.83      3.29 o 
 -10   2  23        0.67        1.08      2.89 o 
  -9   2  23        0.95       -0.87      2.21 o 
  -8   2  23        0.49       -0.13      2.16 o 
  -7   2  23       18.08       12.77      4.75 o 
  -6   2  23       23.52       20.43      4.31 o 
  -5   2  23        6.57        5.32      2.23 o 
  -4   2  23        0.54        1.82      1.97 o 
  -3   2  23        1.04       -0.19      1.68 o 
  -2   2  23       36.15       42.51      2.91 o 
  -1   2  23        2.63        3.26      2.00 o 
   0   2  23        3.42        4.30      2.25 o 
   1   2  23        0.04       -0.06      1.45 o 
   2   2  23        1.12        2.90      1.88 o 
   3   2  23       15.32       13.32      2.12 o 
   4   2  23        1.20        1.32      1.46 o 
   5   2  23       10.39        4.92      1.63 o 
   6   2  23        2.85        1.21      2.35 o 
   7   2  23        0.07        1.45      2.32 o 
   8   2  23        0.22        3.96      4.05 o 
 -10   3  23        1.60        1.32      2.22 o 
  -9   3  23        0.19        1.42      2.60 o 
  -8   3  23       18.17        5.75      4.22 o 
  -7   3  23        0.41        0.68      2.06 o 
  -6   3  23        6.93        3.20      2.07 o 
  -5   3  23        0.39        0.31      2.51 o 
  -4   3  23       25.38       39.73      3.20 o 
  -3   3  23       14.92       13.61      2.71 o 
  -2   3  23       19.40       20.30      2.54 o 
  -1   3  23        4.37        4.19      2.12 o 
   0   3  23        1.44        0.99      1.51 o 
   1   3  23        0.07        1.30      2.03 o 
   2   3  23        0.02        1.24      2.03 o 
   3   3  23        1.19        2.73      2.12 o 
   4   3  23        2.61        0.91      2.43 o 
   5   3  23        0.23       -0.54      2.20 o 
   6   3  23        1.91        3.01      3.85 o 
   7   3  23        0.20        1.97      3.51 o 
  -7   4  23        3.90        4.39      2.45 o 
  -6   4  23        0.65       -1.13      2.70 o 
  -5   4  23        0.85        0.09      1.92 o 
  -4   4  23       15.30       13.41      4.82 o 
  -3   4  23        1.99        3.41      2.48 o 
  -2   4  23        8.57       10.86      2.78 o 
  -1   4  23        6.32        7.03      2.91 o 
   0   4  23       38.71       44.33      3.61 o 
   1   4  23        0.71        2.21      3.56 o 
   2   4  23        4.18        0.51      2.58 o 
   3   4  23        0.92        0.36      1.76 o 
   4   4  23        0.96        0.96      2.89 o 
 -10   0  24       13.51        5.00      5.75 o 
  -8   0  24        6.44        2.61      3.71 o 
  -6   0  24       62.43       77.70      6.56 o 
  -4   0  24       67.66       77.16      5.26 o 
  -2   0  24      149.29      166.36      8.98 o 
   0   0  24       31.10       35.58      5.73 o 
   2   0  24       77.64       96.41      5.71 o 
   4   0  24      103.89      127.57     11.43 o 
   6   0  24        9.72        8.23      2.29 o 
   8   0  24        2.78        1.88      2.90 o 
 -11   1  24       15.60       11.19      4.02 o 
 -10   1  24        0.76        1.46      2.89 o 
  -9   1  24        3.39        1.43      2.75 o 
  -8   1  24       54.38       74.26      5.02 o 
  -7   1  24       15.07       12.44      3.64 o 
  -6   1  24        9.85        5.70      2.87 o 
  -5   1  24        8.33        9.32      3.58 o 
  -4   1  24       80.10       91.05      4.72 o 
  -3   1  24        7.91        6.09      2.29 o 
  -2   1  24        7.09        6.20      2.33 o 
  -1   1  24       15.30       14.45      2.71 o 
   0   1  24       10.10       10.69      2.96 o 
   1   1  24        0.12       -0.89      1.68 o 
   2   1  24       89.28       97.80      3.67 o 
   3   1  24        0.04       -0.18      1.44 o 
   4   1  24       17.65       11.98      2.45 o 
   5   1  24        5.63        4.18      1.75 o 
   6   1  24        3.75        2.09      1.52 o 
   7   1  24        0.26        1.05      1.39 o 
   8   1  24        2.41        2.27      2.88 o 
 -10   2  24        0.02        0.20      2.69 o 
  -9   2  24       15.04        6.41      3.35 o 
  -8   2  24        9.36        5.99      3.01 o 
  -7   2  24        0.48       -0.37      1.58 o 
  -6   2  24        8.34        8.82      3.41 o 
  -5   2  24        0.78        1.04      1.79 o 
  -4   2  24        9.47        5.67      2.45 o 
  -3   2  24       39.83       38.35      5.75 o 
  -2   2  24        0.15       -1.54      1.87 o 
  -1   2  24        1.75        1.01      1.35 o 
   0   2  24       13.34       15.52      3.05 o 
   1   2  24        7.38        8.52      2.13 o 
   2   2  24        0.04       -0.56      1.64 o 
   3   2  24        2.44        2.32      1.61 o 
   4   2  24        2.56        1.58      1.85 o 
   5   2  24        1.06        0.42      1.10 o 
   6   2  24        0.16        5.29      3.07 o 
   7   2  24        1.57        1.79      2.85 o 
  -9   3  24        0.01        0.85      2.49 o 
  -8   3  24        8.36        3.80      2.79 o 
  -7   3  24        0.72        0.15      1.85 o 
  -6   3  24        1.92        2.34      2.28 o 
  -5   3  24        8.17        7.76      3.06 o 
  -4   3  24       17.06       19.87      3.43 o 
  -3   3  24        7.73        8.42      2.73 o 
  -2   3  24       34.45       51.34      3.42 o 
  -1   3  24        2.31        6.48      2.21 o 
   0   3  24        8.40        6.37      2.50 o 
   1   3  24        1.25        0.26      1.75 o 
   2   3  24       17.69       13.23      3.22 o 
   3   3  24        0.19        0.67      2.04 o 
   4   3  24        0.42        2.81      3.02 o 
   5   3  24        1.98        3.47      3.88 o 
   6   3  24        0.28        1.28      3.06 o 
  -7   4  24        6.97        5.18      3.88 o 
  -6   4  24        1.44       -0.23      2.52 o 
  -5   4  24        8.15        7.75      3.31 o 
  -4   4  24        4.94        5.46      2.45 o 
  -3   4  24       13.10       14.02      3.37 o 
  -2   4  24        0.47        1.12      1.95 o 
  -1   4  24        7.81        6.94      3.22 o 
   0   4  24        0.60       -1.02      1.86 o 
   1   4  24        0.85        0.38      3.19 o 
   2   4  24        0.01        0.55      3.81 o 
   3   4  24        2.98        2.89      3.11 o 
 -11   0  25        8.31        2.43      3.33 o 
  -9   0  25      108.44      155.15     10.10 o 
  -7   0  25       11.38       16.30      5.28 o 
  -5   0  25       12.02       11.61      4.42 o 
  -3   0  25        7.45       10.80      4.26 o 
  -1   0  25        0.23       -0.07      2.20 o 
   1   0  25       25.08       30.53      8.21 o 
   3   0  25        7.16        3.67      3.61 o 
   5   0  25        0.05        0.36      2.03 o 
   7   0  25        1.01        3.24      2.91 o 
 -11   1  25        0.31        0.12      3.20 o 
 -10   1  25        0.00        0.24      3.08 o 
  -9   1  25        4.48        2.44      3.55 o 
  -8   1  25       15.97       15.13      3.85 o 
  -7   1  25       11.12        7.60      3.37 o 
  -6   1  25        0.62        1.85      2.30 o 
  -5   1  25       60.53       67.77      5.29 o 
  -4   1  25       24.21       20.43      4.68 o 
  -3   1  25        1.37        1.85      2.34 o 
  -2   1  25       26.57       23.46      4.60 o 
  -1   1  25       11.31       12.56      2.63 o 
   0   1  25       15.19       14.34      2.46 o 
   1   1  25       10.47       10.42      2.42 o 
   2   1  25        1.53        1.20      1.69 o 
   3   1  25        9.15        5.99      2.34 o 
   4   1  25       35.00       41.98      3.34 o 
   5   1  25        0.14       -0.98      1.53 o 
   6   1  25        5.61        2.63      2.20 o 
   7   1  25        0.25        0.98      1.82 o 
 -10   2  25        3.29        1.37      2.65 o 
  -9   2  25        2.36        1.82      2.72 o 
  -8   2  25        5.41        3.41      2.55 o 
  -7   2  25        2.64        1.59      2.38 o 
  -6   2  25       26.34       36.09      5.41 o 
  -5   2  25        0.13        1.27      2.34 o 
  -4   2  25       12.96       10.01      2.36 o 
  -3   2  25        8.45        6.34      2.54 o 
  -2   2  25       26.89       36.10      2.71 o 
  -1   2  25        1.59        1.75      1.81 o 
   0   2  25        9.99        8.56      2.62 o 
   1   2  25        7.80        8.55      2.42 o 
   2   2  25        0.31       -0.62      1.62 o 
   3   2  25        1.50        2.01      1.65 o 
   4   2  25        8.39        6.07      1.70 o 
   5   2  25        6.84        3.28      2.29 o 
   6   2  25        2.52        5.49      2.59 o 
   7   2  25        1.67        2.83      2.75 o 
  -8   3  25        5.29        1.58      2.72 o 
  -7   3  25        0.20       -0.49      2.25 o 
  -6   3  25        4.66        3.20      2.56 o 
  -5   3  25        6.00        6.71      2.79 o 
  -4   3  25        0.01        0.55      2.28 o 
  -3   3  25        4.47        5.05      2.32 o 
  -2   3  25       13.93       18.39      3.13 o 
  -1   3  25       15.72       13.58      3.29 o 
   0   3  25        0.14        1.44      2.06 o 
   1   3  25        1.92        1.98      1.93 o 
   2   3  25        4.71        5.20      1.85 o 
   3   3  25        0.16        1.52      2.38 o 
   4   3  25        1.61        3.66      2.38 o 
   5   3  25        1.45        1.52      3.23 o 
  -6   4  25        5.44        5.51      3.96 o 
  -5   4  25        2.60        2.52      2.47 o 
  -4   4  25        3.27        2.06      2.24 o 
  -3   4  25        0.35        1.29      2.87 o 
  -2   4  25        3.27        1.54      2.46 o 
  -1   4  25        0.19       -1.12      1.89 o 
   0   4  25        2.79        4.94      2.62 o 
   1   4  25        0.02        0.15      4.14 o 
   2   4  25        7.68        2.22      3.42 o 
 -10   0  26        6.32        7.81      5.29 o 
  -8   0  26       12.10       16.94      5.04 o 
  -6   0  26      115.80      150.74      7.50 o 
  -4   0  26       63.53       77.25      8.98 o 
  -2   0  26        5.89        2.88      4.70 o 
   0   0  26       24.15       26.32      3.76 o 
   2   0  26       20.85       26.87      7.18 o 
   4   0  26        3.26        0.76      2.38 o 
   6   0  26        1.08        1.47      2.06 o 
 -10   1  26        0.01       -0.28      2.94 o 
  -9   1  26       23.55       23.37      6.71 o 
  -8   1  26        8.77        6.59      3.50 o 
  -7   1  26       16.73        9.17      3.58 o 
  -6   1  26       15.33       17.59      3.82 o 
  -5   1  26        6.71        6.06      3.59 o 
  -4   1  26       15.69       16.26      4.85 o 
  -3   1  26        0.06       -0.44      1.93 o 
  -2   1  26       67.51       74.89      4.70 o 
  -1   1  26        9.45        8.58      2.41 o 
   0   1  26        1.29        3.03      2.05 o 
   1   1  26        1.59        1.47      1.98 o 
   2   1  26        9.40        9.54      2.39 o 
   3   1  26        9.62        6.18      2.11 o 
   4   1  26       11.44        6.67      2.38 o 
   5   1  26        0.23        0.36      1.22 o 
   6   1  26        4.29        3.35      1.88 o 
   7   1  26        0.09        2.62      2.23 o 
  -9   2  26        0.15       -0.41      2.20 o 
  -8   2  26        0.01       -1.32      2.64 o 
  -7   2  26        6.13        2.62      2.85 o 
  -6   2  26        0.91        1.60      2.52 o 
  -5   2  26        9.05        8.36      3.22 o 
  -4   2  26       15.00        9.56      4.19 o 
  -3   2  26        5.71        4.53      3.09 o 
  -2   2  26        2.21        2.37      2.40 o 
  -1   2  26        1.89        0.44      1.56 o 
   0   2  26        0.48       -0.42      1.66 o 
   1   2  26        1.04        2.72      1.96 o 
   2   2  26        8.75        6.99      2.72 o 
   3   2  26        1.49        0.70      1.51 o 
   4   2  26       26.88       23.56      5.40 o 
   5   2  26        0.03        2.86      2.45 o 
   6   2  26        9.71       11.57      3.42 o 
  -8   3  26        2.06        0.78      2.58 o 
  -7   3  26        4.23        3.06      2.73 o 
  -6   3  26        7.79        4.32      3.40 o 
  -5   3  26        7.58        8.51      2.98 o 
  -4   3  26        0.39        0.48      2.15 o 
  -3   3  26        0.01        0.21      2.24 o 
  -2   3  26        9.54        9.24      2.77 o 
  -1   3  26        1.72        1.38      1.74 o 
   0   3  26       13.88       18.74      3.28 o 
   1   3  26        3.15        3.70      1.99 o 
   2   3  26        0.37        1.42      1.51 o 
   3   3  26        0.12        2.72      3.16 o 
   4   3  26        0.68        2.33      2.58 o 
  -4   4  26        0.30       -0.85      2.22 o 
  -3   4  26        9.07       10.22      3.20 o 
  -2   4  26        0.32        1.46      2.35 o 
  -1   4  26        8.42        9.54      3.31 o 
   0   4  26        1.41        4.52      3.27 o 
   1   4  26        0.99        0.86      3.69 o 
  -9   0  27        1.47       -0.24      4.40 o 
  -7   0  27      100.67      131.35     12.00 o 
  -5   0  27        2.79        1.99      4.16 o 
  -3   0  27       76.01       89.27      7.18 o 
  -1   0  27        3.74        4.55      3.12 o 
   1   0  27       12.87       11.33      3.90 o 
   3   0  27        3.28        1.00      3.25 o 
   5   0  27        0.00        1.04      2.84 o 
 -10   1  27        0.38        1.17      3.53 o 
  -9   1  27        2.61        0.18      3.21 o 
  -8   1  27        2.37        0.42      3.38 o 
  -7   1  27        4.89        3.78      3.42 o 
  -6   1  27        4.63        4.95      3.35 o 
  -5   1  27       18.33       14.61      3.60 o 
  -4   1  27        7.26        7.50      2.84 o 
  -3   1  27        0.85        0.14      1.90 o 
  -2   1  27       20.12       14.96      4.78 o 
  -1   1  27        0.98        1.77      2.49 o 
   0   1  27        0.73       -0.22      2.04 o 
   1   1  27        0.88        0.33      1.45 o 
   2   1  27        2.47        3.84      2.26 o 
   3   1  27        1.66        1.38      1.55 o 
   4   1  27        0.54        2.56      2.07 o 
   5   1  27        0.59       -0.07      2.07 o 
   6   1  27        3.28        2.09      1.76 o 
  -9   2  27        7.95        5.19      3.48 o 
  -8   2  27        0.44        0.20      3.14 o 
  -7   2  27        0.00       -2.82      3.10 o 
  -6   2  27       16.29        8.45      4.35 o 
  -5   2  27        0.08       -0.34      2.96 o 
  -4   2  27       23.69       23.46      4.26 o 
  -3   2  27        7.40        3.29      2.51 o 
  -2   2  27        0.11        0.26      1.67 o 
  -1   2  27        6.74        4.20      2.59 o 
   0   2  27       34.68       44.39      3.27 o 
   1   2  27        1.40        1.93      1.85 o 
   2   2  27        0.10        1.16      1.71 o 
   3   2  27        0.06        1.86      2.15 o 
   4   2  27        0.04        0.08      1.70 o 
   5   2  27        5.94        5.09      3.88 o 
  -7   3  27        5.82        4.11      3.37 o 
  -6   3  27        0.62        0.43      3.12 o 
  -5   3  27        0.27       -0.81      2.26 o 
  -4   3  27        0.05        1.01      2.69 o 
  -3   3  27        2.83        2.98      2.34 o 
  -2   3  27        4.41        2.26      2.23 o 
  -1   3  27        4.36        8.09      3.06 o 
   0   3  27        0.70        0.43      2.10 o 
   1   3  27        2.93        2.73      2.14 o 
   2   3  27        0.57       -1.72      2.08 o 
   3   3  27        0.01        0.32      3.68 o 
  -8   0  28        2.44        1.15      4.01 o 
  -6   0  28        0.16       -0.67      4.01 o 
  -4   0  28       82.17      127.15     23.32 o 
  -2   0  28        0.13        1.07      2.37 o 
   0   0  28       31.60       41.04     12.30 o 
   2   0  28        3.66        2.63      3.60 o 
   4   0  28        0.68        0.95      3.06 o 
   6   0  28        0.00        7.65      4.11 o 
  -9   1  28        0.36        3.55      4.71 o 
  -8   1  28       10.99        9.98      4.63 o 
  -7   1  28       10.93       17.27      3.91 o 
  -6   1  28       20.85       32.35      4.08 o 
  -5   1  28       17.79       13.55      3.34 o 
  -4   1  28        3.50        5.57      2.72 o 
  -3   1  28        0.40        1.53      2.19 o 
  -2   1  28       35.50       30.34     10.07 o 
  -1   1  28        4.64        4.74      3.59 o 
   0   1  28       10.52       11.52      2.54 o 
   1   1  28        2.39        5.28      2.25 o 
   2   1  28        0.78        1.20      1.88 o 
   3   1  28        0.00        3.81      2.06 o 
   4   1  28        8.37        6.75      2.28 o 
   5   1  28        5.90        3.25      2.66 o 
  -8   2  28       18.59       12.31      6.72 o 
  -7   2  28        8.22        2.75      2.70 o 
  -6   2  28        0.84        0.22      3.30 o 
  -5   2  28        1.74        1.08      2.41 o 
  -4   2  28        0.69        1.19      2.46 o 
  -3   2  28       13.82       11.04      4.75 o 
  -2   2  28        0.06        0.68      2.28 o 
  -1   2  28        0.01        0.42      2.24 o 
   0   2  28        0.29       -1.41      1.92 o 
   1   2  28        0.06        1.72      1.97 o 
   2   2  28        5.78        4.84      2.02 o 
   3   2  28        0.01       -0.23      2.14 o 
   4   2  28        0.45        2.76      2.32 o 
  -6   3  28        0.43        1.25      3.19 o 
  -5   3  28        9.52        7.80      3.22 o 
  -4   3  28        0.72       -2.18      2.67 o 
  -3   3  28        0.01        0.33      2.33 o 
  -2   3  28        0.13       -2.08      2.08 o 
  -1   3  28        0.35        0.47      2.21 o 
   0   3  28        0.52        4.15      2.72 o 
   1   3  28        0.22        1.43      1.62 o 
   2   3  28        1.82        2.20      3.94 o 
  -9   0  29        1.30        2.59      3.88 o 
  -7   0  29        1.77       -0.67      3.81 o 
  -5   0  29       15.74       16.55      9.14 o 
  -3   0  29       15.48        9.41      4.12 o 
  -1   0  29       13.27        7.51      4.35 o 
   1   0  29        1.05       -1.74      3.62 o 
   3   0  29        2.08        0.34      2.15 o 
   5   0  29        0.64        0.55      2.85 o 
  -8   1  29        6.88        9.75      4.34 o 
  -7   1  29        0.10        2.02      3.44 o 
  -6   1  29        1.56        0.97      1.99 o 
  -5   1  29       34.68       46.24      4.89 o 
  -4   1  29        0.27        1.19      3.13 o 
  -3   1  29        1.27        1.36      2.19 o 
  -2   1  29       13.42        9.33      3.35 o 
  -1   1  29       12.38       11.29      2.59 o 
   0   1  29        3.32        4.38      2.54 o 
   1   1  29        3.60        2.78      2.71 o 
   2   1  29        3.62        2.20      2.02 o 
   3   1  29        0.67        0.67      2.32 o 
   4   1  29        0.33        0.90      1.80 o 
   5   1  29        0.03        1.39      3.68 o 
  -7   2  29        6.70        3.75      3.36 o 
  -6   2  29        6.88        7.15      3.83 o 
  -5   2  29        2.98        1.82      2.99 o 
  -4   2  29        7.02        4.87      2.65 o 
  -3   2  29        4.22        3.06      2.50 o 
  -2   2  29        7.15        3.52      2.34 o 
  -1   2  29        0.04       -0.02      2.19 o 
   0   2  29        6.39        4.56      2.22 o 
   1   2  29        0.20       -0.52      2.07 o 
   2   2  29        6.98        8.51      3.04 o 
   3   2  29        1.61        2.98      1.75 o 
  -4   3  29        0.52        1.58      2.61 o 
  -3   3  29        1.04        2.51      3.00 o 
  -2   3  29        1.04        1.78      2.26 o 
  -1   3  29        0.10        5.69      3.44 o 
   0   3  29        0.38        2.42      2.64 o 
   1   3  29        2.35        2.34      2.40 o 
  -8   0  30        6.60        9.29      4.87 o 
  -6   0  30        9.17        9.59      5.96 o 
  -4   0  30       17.85       29.26      5.06 o 
  -2   0  30       13.66       13.67      6.17 o 
   0   0  30        6.15       10.99      4.16 o 
   2   0  30       13.99        8.32      4.91 o 
   4   0  30        0.22        0.34      2.70 o 
  -7   1  30        0.69        1.33      2.81 o 
  -6   1  30       27.19       38.37      5.18 o 
  -5   1  30        0.00        0.12      2.32 o 
  -4   1  30        2.45       -0.71      3.00 o 
  -3   1  30        1.60       -0.32      2.96 o 
  -2   1  30        7.08        4.57      3.11 o 
  -1   1  30        1.90        3.27      2.28 o 
   0   1  30        4.80        3.42      2.82 o 
   1   1  30        2.04        3.06      2.09 o 
   2   1  30        0.27        2.67      2.05 o 
   3   1  30        0.36        1.35      1.95 o 
  -6   2  30        8.07        9.24      3.78 o 
  -5   2  30       13.09        8.47      3.83 o 
  -4   2  30        5.66        3.88      3.08 o 
  -3   2  30       23.35       11.53      6.13 o 
  -2   2  30        0.17        1.15      2.47 o 
  -1   2  30        0.06        0.51      2.69 o 
   0   2  30        1.09       -0.77      2.16 o 
   1   2  30        0.47       -0.86      2.14 o 
   2   2  30        0.03        2.90      2.37 o 
  -7   0  31        3.52       -1.32      6.27 o 
  -5   0  31        0.22       -0.37      4.53 o 
  -3   0  31       12.97       11.86      4.80 o 
  -1   0  31        4.36        4.03      3.83 o 
   1   0  31        0.18        0.92      3.17 o 
   3   0  31        2.29        0.37      3.05 o 
  -6   1  31       14.46       11.93      3.83 o 
  -5   1  31        2.56        3.28      4.04 o 
  -4   1  31        0.68       -0.01      2.58 o 
  -3   1  31       32.43       44.53      7.66 o 
  -2   1  31        0.09        0.32      2.78 o 
  -1   1  31        3.56        5.09      2.56 o 
   0   1  31        8.26        9.30      2.88 o 
   1   1  31        2.34        0.71      1.71 o 
   2   1  31        0.00       -0.55      2.29 o 
  -4   2  31        8.94        5.88      3.17 o 
  -3   2  31        0.68       -0.12      2.85 o 
  -2   2  31        1.21        1.09      2.13 o 
  -1   2  31        3.60        3.20      2.62 o 
   0   2  31        0.15        1.06      2.31 o 
  -4   0  32       30.23       49.96      5.69 o 
  -2   0  32        4.30        4.34      4.18 o 
   0   0  32        1.21        2.43      4.08 o 
  -5   1  32        0.99       -0.57      2.93 o 
  -4   1  32        6.08        8.40      3.86 o 
  -3   1  32        4.86        4.87      3.58 o 
  -2   1  32        2.75        3.73      2.98 o 
  -1   1  32        4.81        5.82      3.61 o 
   0   1  32        1.91        1.28      2.17 o 
   1   1  32        0.04        8.47      8.76 o 
  -3   0  33        0.00       -0.53      5.81 o 
                                                 
